# Supplementary material for: The X chromosome of the German cockroach, Blattella germanica, is homologous to a fly X chromosome despite 400 million years divergence
Source: BMC Biol. 2019 Dec 5;17:100. doi: 10.1186/s12915-019-0721-x (PMC6894488; doi:10.1186/s12915-019-0721-x)
Supplement: Supplementary file 1 — Additional file 1 Table with supporting data showing read mapping coverage, heterozygosity, and gene expression analysis for each cockroach gene. [file 12915_2019_721_MOESM1_ESM.gz]

Archive with 1 entries (1 files):
- AdditionalFile1_SupMat_2018_07_26.tsv
