# Supplementary material for: The X chromosome of the German cockroach, Blattella germanica, is homologous to a fly X chromosome despite 400 million years divergence
Source: BMC Biol. 2019 Dec 5;17:100. doi: 10.1186/s12915-019-0721-x (PMC6894488; doi:10.1186/s12915-019-0721-x)
Supplement: Supplementary file 1 — Additional file 1 Table with supporting data showing read mapping coverage, heterozygosity, and gene expression analysis for each cockroach gene. [file 12915_2019_721_MOESM1_ESM.gz › AdditionalFile1_SupMat_2018_07_26.tsv]

GeneID	Name	Scaffold	GBid	beg	end	DmelHomolog	FBgn	ME	female	male	logmf_adj	het_female	het_male	het_len_female	het_len_male	het_MF	maleHead_mixHead	maleHead_femaleAdult
BGER000001	Dmel-Tmp-olf413	Scaffold1	KN196491.1	7742	24637	FBpp0290707	FBgn0037153	D	3365	10842	-0.985620181638335	5	2	295.92803030303	118.371212121212	0.285714285714286	0.886534294245662	2.13883608427212
BGER000002	BgerTmpA000002	Scaffold1	KN196491.1	363395	363673	NA	NA	NA	67	159	-1.42677891889983	0	0	0	0	NA	-1.12902766748762	-1.67094722767628
BGER000003	Hsap-Tmp-pus3	Scaffold1	KN196491.1	839571	844163	FBpp0071700	FBgn0034703	C	2834	7690	-1.23342884379524	0	0	0	0	NA	-1.28779483663541	-0.321812966670944
BGER000004	BgerTmpM000004	Scaffold1	KN196491.1	853585	855572	NA	NA	NA	258	796	-1.04817531860602	0	0	0	0	NA	-1.63298013353256	0.298334747454917
BGER000005	BgerTmpM000005	Scaffold1	KN196491.1	856652	858911	NA	NA	NA	267	1146	-0.571877286657061	0	0	0	0	NA	-1.27783154843374	0.106890238041472
BGER000006	Dmel-Tmp-plexa	Scaffold1	KN196491.1	865267	871896	FBpp0088246,FBpp0088287	NA	NA	1247	3546	-1.16584161265739	2	2	301.659125188537	301.659125188537	0.5	-1.48163465998776	0.637076642616201
BGER000007	BgerTmpA000007	Scaffold1	KN196491.1	1274901	1276070	NA	NA	NA	201	517	-1.3106039045904	1	0	854.700854700855	0	0	-1.61824607542768	-0.774269557473849
BGER000008	BgerTmpM000008	Scaffold1	KN196491.1	1465235	1490851	NA	NA	NA	3945	14272	-0.818482368706928	2	3	78.0731545458094	117.109731818714	0.6	0.509639983574623	-0.141919458672008
BGER000009	Hsap-Tmp-erbb2ip	Scaffold1	KN196491.1	1500407	1514458	FBpp0086538	FBgn0033984	C	1583	6070	-0.734537422720548	2	2	142.328494164532	142.328494164532	0.5	3.28520701168023	-0.498602942166267
BGER000010	BgerTmpM000010	Scaffold1	KN196491.1	1516741	1526919	NA	NA	NA	1908	6172	-0.979895793161188	0	1	0	98.2414775518224	1	2.0450546355888	-0.677828053874375
BGER000011	Dmel-Tmp-vri	Scaffold1	KN196491.1	1632908	1634239	FBpp0078706	FBgn0016076	B	165	548	-0.941862815011701	3	0	2252.25225225225	0	0	-0.719086111220218	1.29789106930751
BGER000012	BgerTmpA000012	Scaffold1	KN196491.1	1930075	1948339	NA	NA	NA	2487	9335	-0.765329168829754	6	4	328.497125650151	218.998083766767	0.4	-1.02048038311779	-0.778183207894608
BGER000013	BgerTmpM000013	Scaffold1	KN196491.1	2000401	2036572	NA	NA	NA	15982	47966	-1.0880085085279	16	7	442.331084816986	193.519849607431	0.304347826086957	4.26288005432511	3.98817889450904
BGER000014	Dmel-Tmp-cg18437	Scaffold1	KN196491.1	2050441	2110826	FBpp0303144	FBgn0039536	E	15620	49384	-1.01292344073276	5	19	82.8006491570894	314.64246679694	0.791666666666667	5.11609573068979	4.86580310597055
BGER000015	BgerTmpM000015	Scaffold1	KN196491.1	2123068	2129255	NA	NA	NA	934	3253	-0.873296316394942	10	1	1616.03102779573	161.603102779573	0.0909090909090909	5.64252804270464	3.70277364929872
BGER000016	BgerTmpM000016	Scaffold1	KN196491.1	2147752	2152435	NA	NA	NA	932	3249	-0.871978800051208	5	1	1067.46370623399	213.492741246798	0.166666666666667	-0.45432636439612	-3.77277845580695
BGER000017	Dmel-Tmp-lgs	Scaffold1	KN196491.1	2173965	2179518	FBpp0088180	FBgn0039907	F	944	2723	-1.14523446604446	0	0	0	0	NA	0.281820141747308	-2.65430864829737
BGER000018	BgerTmpM000018	Scaffold1	KN196491.1	2254054	2255975	NA	NA	NA	337	1044	-1.04227146833838	3	1	1560.87408949011	520.291363163372	0.25	-0.0312688193750888	-3.08273472096144
BGER000019	Hsap-Tmp-nipbl	Scaffold1	KN196491.1	2257766	2332079	FBpp0110411	FBgn0026401	C	21160	60984	-1.14648152995329	27	14	363.323196167613	188.389805420244	0.341463414634146	1.27143285485538	0.97827143761681
BGER000020	Hsap-Tmp-aldh1l2	Scaffold1	KN196491.1	2360191	2401760	FBpp0081045	FBgn0032945	B	6701	21771	-0.973613320087088	9	11	216.5022853019	264.613904257878	0.55	-3.19386819270157	-2.32412135213735
BGER000021	Hsap-Tmp-lemd3	Scaffold1	KN196491.1	2579563	2602130	FBpp0072075	FBgn0034962	C	3893	13378	-0.892664483146722	1	2	44.3105281814959	88.6210563629919	0.666666666666667	-0.892988022251311	0.0808073686144735
BGER000022	Hsap-Tmp-vps26b	Scaffold1	KN196491.1	2660898	2665039	FBpp0070298	FBgn0014411	A	716	2131	-1.10007358320797	1	0	241.429261226461	0	0	-0.626495915008251	-1.05441440171733
BGER000023	BgerTmpM000023	Scaffold1	KN196491.1	2690176	2703622	NA	NA	NA	2374	9620	-0.654855724710914	19	5	1412.95456235592	371.830147988399	0.208333333333333	0.583536099159009	0.940767263891055
BGER000024	BgerTmpM000024	Scaffold1	KN196491.1	2704045	2704484	NA	NA	NA	95	351	-0.788101071752799	0	0	0	0	NA	NA	NA
BGER000025	BgerTmpM000025	Scaffold1	KN196491.1	2707202	2714432	NA	NA	NA	1028	2901	-1.17686265272229	0	2	0	276.586917438805	1	1.34108753193177	1.59037597589726
BGER000026	BgerTmpB000026	Scaffold1	KN196491.1	2873609	2878996	NA	NA	NA	948	3230	-0.904997483043384	4	1	742.390497401633	185.597624350408	0.2	-0.235449503754786	0.896115466993426
BGER000027	BgerTmpM000027	Scaffold1	KN196491.1	2893671	2906054	NA	NA	NA	7400	20841	-1.17974535641583	10	1	807.49354005168	80.749354005168	0.0909090909090909	0.623272923224256	0.0191218550135749
BGER000028	Dmel-Tmp-cg3706	Scaffold1	KN196491.1	2958681	2967187	FBpp0070182	FBgn0040342	A	1593	4585	-1.1483972167693	37	0	4349.3593511226	0	0	-3.51644160292215	-8.93221905231202
BGER000029	Dmel-Tmp-ptp99a	Scaffold1	KN196491.1	2990962	2998215	FBpp0292247	FBgn0004369	E	1315	4419	-0.924915552149071	2	1	275.709953129308	137.854976564654	0.333333333333333	-1.00304197768863	0.553700567361686
BGER000030	BgerTmpM000030	Scaffold1	KN196491.1	3009911	3013718	NA	NA	NA	724	2276	-1.02113372850304	0	6	0	1575.63025210084	1	-1.58789561567101	0.35992870631821
BGER000031	BgerTmpM000031	Scaffold1	KN196491.1	3025956	3043491	NA	NA	NA	2720	9002	-0.946933770478562	8	1	456.204379562044	57.0255474452555	0.111111111111111	-1.05416135934332	0.141194237874266
BGER000032	BgerTmpA000032	Scaffold1	KN196491.1	3975437	3976402	NA	NA	NA	270	557	-1.62885476343721	0	0	0	0	NA	NA	NA
BGER000033	BgerTmpA000033	Scaffold1	KN196491.1	4225208	4225855	NA	NA	NA	436	2393	-0.217152326964839	0	1	0	1543.20987654321	1	1.11395469359204	3.40794895207949
BGER000034	Dmel-Tmp-cg31100	Scaffold1	KN196491.1	6906808	6926920	FBpp0081489	FBgn0051100	E	3249	20771	0.00293034252598201	7	21	348.033610102919	1044.10083030876	0.75	-1.34869893618231	0.214963303697724
BGER000035	BgerTmpM000035	Scaffold1	KN196491.1	7032273	7043022	NA	NA	NA	1712	11262	0.044135765424472	5	12	465.116279069767	1116.27906976744	0.705882352941177	4.5735089221372	4.15229076221355
BGER000036	BgerTmpM000036	Scaffold1	KN196491.1	7089044	7094626	NA	NA	NA	997	5825	-0.126980043695603	4	6	716.460684219953	1074.69102632993	0.6	0.315586719247034	-0.934510748388926
BGER000037	BgerTmpA000037	Scaffold1	KN196491.1	7146270	7150896	NA	NA	NA	844	4689	-0.199607308712776	1	1	216.122757726389	216.122757726389	0.5	-1.68546139313787	-4.78663744804224
BGER000038	BgerTmpA000038	Scaffold1	KN196491.1	7159166	7159993	NA	NA	NA	219	1410	0.013119703958571	0	3	0	3623.1884057971	1	NA	NA
BGER000039	BgerTmpM000039	Scaffold1	KN196491.1	7170060	7189502	NA	NA	NA	3233	20392	-0.016514817830295	16	25	822.91827392892	1285.80980301394	0.609756097560976	-0.0408169070765892	1.14619210407057
BGER000040	BgerTmpM000040	Scaffold1	KN196491.1	7202901	7209456	NA	NA	NA	1165	5589	-0.41131246360526	2	8	305.064063453325	1220.2562538133	0.8	-0.228077620315506	0.932987028435768
BGER000041	Dmel-Tmp-pink1	Scaffold1	KN196491.1	7327302	7341196	FBpp0070918	FBgn0029891	A	7116	38225	-0.248194597858042	7	12	503.778337531486	863.620007196833	0.631578947368421	0.348070370224291	0.805348760806066
BGER000042	Dmel-Tmp-cg5823	Scaffold1	KN196491.1	7339660	7369065	FBpp0082929	FBgn0038515	E	4848	29988	-0.044648980391503	12	34	408.079983676801	1156.2266204176	0.739130434782609	-1.0055440327613	0.851477724246162
BGER000043	BgerTmpA000043	Scaffold1	KN196491.1	7372709	7373422	NA	NA	NA	320	1764	-0.210865933056253	1	2	1400.56022408964	2801.12044817927	0.666666666666667	0.429347565080236	1.14809249875546
BGER000044	BgerTmpA000044	Scaffold13	KN196503.1	37325	39084	NA	NA	NA	396	1182	-1.09591498362849	0	0	0	0	NA	NA	NA
BGER000045	Dmel-Tmp-cg5745	Scaffold13	KN196503.1	531066	537360	FBpp0083411	FBgn0038855	E	1022	3230	-1.01343371508275	2	1	317.712470214456	158.856235107228	0.333333333333333	1.27695649985548	0.144697095473698
BGER000046	BgerTmpA000046	Scaffold13	KN196503.1	602283	609664	NA	NA	NA	1761	5224	-1.10481269601119	0	0	0	0	NA	2.35532318430158	1.86964899442696
BGER000047	BgerTmpA000047	Scaffold13	KN196503.1	612092	612415	NA	NA	NA	86	208	-1.39939772028742	0	0	0	0	NA	1.99580229663286	NA
BGER000048	BgerTmpA000048	Scaffold13	KN196503.1	612512	613048	NA	NA	NA	113	374	-0.946857186253963	0	0	0	0	NA	3.80946093419319	1.24435321536406
BGER000049	BgerTmpA000049	Scaffold13	KN196503.1	687522	688568	NA	NA	NA	184	549	-1.09647230077823	0	0	0	0	NA	NA	NA
BGER000050	BgerTmpA000050	Scaffold13	KN196503.1	737542	744493	NA	NA	NA	1405	4659	-0.944122483726243	0	6	0	863.060989643268	1	NA	NA
BGER000051	BgerTmpA000051	Scaffold13	KN196503.1	3042314	3042787	NA	NA	NA	74	222	-1.08861018300526	0	0	0	0	NA	NA	-0.687370740263069
BGER000052	BgerTmpM000052	Scaffold13	KN196503.1	3130172	3158764	NA	NA	NA	4305	13713	-1.00211360168543	6	0	209.841569614941	0	0	-0.751293978534557	-1.30665383902824
BGER000053	BgerTmpM000053	Scaffold13	KN196503.1	3227520	3228379	NA	NA	NA	165	564	-0.900343545573434	0	0	0	0	NA	0.777989561665141	1.09825646491539
BGER000054	BgerTmpM000054	Scaffold13	KN196503.1	3251166	3265623	NA	NA	NA	2619	8116	-1.04181987832035	0	0	0	0	NA	0.903677301260864	0.166544519689302
BGER000055	BgerTmpM000055	Scaffold13	KN196503.1	3273463	3289943	NA	NA	NA	2768	8795	-1.00573304900381	1	2	60.6759298586251	121.35185971725	0.666666666666667	0.726073062843069	0.993336508307733
BGER000056	BgerTmpA000056	Scaffold13	KN196503.1	3344160	3344615	NA	NA	NA	116	292	-1.34172911997396	0	0	0	0	NA	3.42636922244188	-0.237301173155923
BGER000057	BgerTmpA000057	Scaffold13	KN196503.1	3362873	3364653	NA	NA	NA	360	1024	-1.16542578005609	0	0	0	0	NA	2.55524290149496	-0.752074755846892
BGER000058	BgerTmpM000058	Scaffold13	KN196503.1	3384926	3410484	NA	NA	NA	6717	18793	-1.18926622956381	27	0	1056.37935756485	0	0	2.27289814937968	-1.46494477782706
BGER000059	BgerTmpA000059	Scaffold13	KN196503.1	3403850	3405645	NA	NA	NA	353	1248	-0.851694838135344	2	0	1113.58574610245	0	0	-0.424385525731515	2.35194286779255
BGER000060	BgerTmpM000060	Scaffold13	KN196503.1	4214921	4215953	NA	NA	NA	212	904	-0.581314175874423	0	0	0	0	NA	2.38425942266685	4.01962097950515
BGER000061	BgerTmpA000061	Scaffold13	KN196503.1	4268730	4269888	NA	NA	NA	199	567	-1.16299237932783	0	0	0	0	NA	-3.96072009423376	4.02774985482457
BGER000062	BgerTmpM000062	Scaffold13	KN196503.1	4758754	4780538	NA	NA	NA	5591	14509	-1.29780284546683	2	2	91.8062887307781	91.8062887307781	0.5	2.11356705059712	0.270060441135602
BGER000063	Dmel-Tmp-foxp	Scaffold13	KN196503.1	4781555	4789360	FBpp0293409	FBgn0262477	E	1808	4359	-1.4039701577876	0	0	0	0	NA	0.937365733078566	-1.34928341244295
BGER000064	BgerTmpM000064	Scaffold13	KN196503.1	4811448	4817508	NA	NA	NA	1184	3488	-1.11484172457844	1	0	164.98927569708	0	0	1.43924196911233	1.10718151779876
BGER000065	BgerTmpM000065	Scaffold13	KN196503.1	4873184	4878694	NA	NA	NA	1214	4077	-0.925833148493546	1	1	181.455271275631	181.455271275631	0.5	-0.565943053796959	0.507438649267102
BGER000066	BgerTmpM000066	Scaffold13	KN196503.1	4887373	4909601	NA	NA	NA	3311	10512	-1.00687441880108	4	2	179.945116739394	89.9725583696972	0.333333333333333	0.710030682852993	1.58712182808234
BGER000067	BgerTmpA000067	Scaffold13	KN196503.1	5212423	5213439	NA	NA	NA	172	538	-1.02837507587189	0	0	0	0	NA	NA	NA
BGER000068	BgerTmpA000068	Scaffold13	KN196503.1	5433877	5434743	NA	NA	NA	259	1398	-0.241232326037529	3	0	3460.20761245675	0	0	2.02575248616884	-0.272366008479698
BGER000069	BgerTmpM000069	Scaffold13	KN196503.1	5785272	5827154	NA	NA	NA	12645	39673	-1.02398222514814	3	3	71.6281068691355	71.6281068691355	0.5	0.576045564540461	1.36944837861307
BGER000070	Dmel-Tmp-ssdp	Scaffold13	KN196503.1	5859573	5862232	FBpp0303084	FBgn0011481	E	482	1411	-1.12395974735911	0	0	0	0	NA	1.59766393501473	3.37806912581278
BGER000071	BgerTmpA000071	Scaffold7	KN196497.1	458702	463262	NA	NA	NA	491	1359	-1.20482215727371	1	0	219.250164437623	0	0	NA	NA
BGER000072	BgerTmpA000072	Scaffold7	KN196497.1	628830	630695	NA	NA	NA	257	1032	-0.667969977497036	0	0	0	0	NA	NA	NA
BGER000073	BgerTmpM000073	Scaffold7	KN196497.1	646816	667409	NA	NA	NA	8677	21133	-1.38934333398057	11	3	534.136156161989	145.673497135088	0.214285714285714	-1.33958605648448	-1.22883802151107
BGER000074	Dmel-Tmp-sh3px1	Scaffold7	KN196497.1	786085	792657	FBpp0076142	FBgn0040475	D	851	3209	-0.758679931130567	9	0	1369.23779096303	0	0	0.629048742214993	-2.01519141096079
BGER000075	BgerTmpM000075	Scaffold7	KN196497.1	812386	812826	NA	NA	NA	65	284	-0.546193377250184	0	0	0	0	NA	NA	-8.02471231833745
BGER000076	Dmel-Tmp-shal	Scaffold7	KN196497.1	834183	835301	FBpp0111766	FBgn0005564	D	146	535	-0.80000216131792	0	0	0	0	NA	1.77162699468198	2.66975465082101
BGER000077	BgerTmpM000077	Scaffold7	KN196497.1	1059212	1061186	NA	NA	NA	3901	8739	-1.50994847988947	6	0	3037.9746835443	0	0	0.286111457272087	2.20425532508819
BGER000078	Dmel-Tmp-cg9104	Scaffold7	KN196497.1	1141064	1161861	FBpp0074122	FBgn0030800	A	3027	10189	-0.922520798941894	1	4	48.0815463025291	192.326185210116	0.8	3.21986203750575	1.72293769141075
BGER000079	Hsap-Tmp-gns	Scaffold7	KN196497.1	1166250	1185300	FBpp0086832,FBpp0086833	NA	NA	6980	22311	-0.997116447294392	3	0	157.472048711354	0	0	-0.491358379269627	0.309269715876596
BGER000080	Dmel-Tmp-rpn7	Scaffold7	KN196497.1	1220213	1235655	FBpp0083687	FBgn0028688	E	3310	15138	-0.480301193723535	26	0	1683.61069740335	0	0	-0.340794323015477	0.618933056786397
BGER000081	Hsap-Tmp-osgin2	Scaffold7	KN196497.1	1251370	1252899	NA	NA	NA	289	809	-1.18850247379711	0	0	0	0	NA	NA	NA
BGER000082	Hsap-Tmp-bbs2	Scaffold7	KN196497.1	1276196	1279538	NA	NA	NA	528	2080	-0.695598990056411	2	2	598.265031408914	598.265031408914	0.5	0.304167179731422	0.100409426311639
BGER000083	BgerTmpM000083	Scaffold7	KN196497.1	1286157	1295800	NA	NA	NA	4227	12463	-1.11362731629939	1	3	103.691414350892	311.074243052675	0.75	0.481744568339872	0.909696923916221
BGER000084	BgerTmpM000084	Scaffold7	KN196497.1	1302142	1304685	NA	NA	NA	695	2810	-0.658087436228993	1	0	393.081761006289	0	0	NA	-7.34885866874964
BGER000085	Dmel-Tmp-gfr	Scaffold7	KN196497.1	1326363	1336030	FBpp0081352	FBgn0265351	E	1799	7104	-0.692136288627788	3	6	310.302027306578	620.604054613157	0.666666666666667	-0.396209570867162	-0.355333501297597
BGER000086	Dmel-Tmp-cg31743	Scaffold7	KN196497.1	1348421	1349752	FBpp0080500	FBgn0032618	B	189	609	-0.985516690041152	0	0	0	0	NA	-2.10687809737846	-3.1581945822664
BGER000087	Hsap-Tmp-adamts9	Scaffold7	KN196497.1	1511994	1529168	FBpp0290305,FBpp0082614	NA	NA	4993	14298	-1.15573813814508	17	0	989.81077147016	0	0	-1.9607446647966	-2.35768528511095
BGER000088	BgerTmpM000088	Scaffold7	KN196497.1	1555713	1570138	NA	NA	NA	3147	10272	-0.966904659902533	14	2	970.469984749757	138.638569249965	0.125	-1.52438014020033	-1.69891572263719
BGER000089	BgerTmpM000089	Scaffold7	KN196497.1	1592109	1600778	NA	NA	NA	4767	13349	-1.18799454342573	36	0	4152.2491349481	0	0	-1.53807044841917	-1.57585934358801
BGER000090	BgerTmpM000090	Scaffold7	KN196497.1	2281822	2299412	NA	NA	NA	2680	10803	-0.66244558416011	0	7	0	397.930760047752	1	-0.882108754950838	-0.571503256546436
BGER000091	BgerTmpA000091	Scaffold7	KN196497.1	2385937	2386161	NA	NA	NA	72	158	-1.53971693699162	0	0	0	0	NA	NA	NA
BGER000092	BgerTmpA000092	Scaffold7	KN196497.1	2420128	2423890	NA	NA	NA	680	2369	-0.872901136623882	1	0	265.745415891576	0	0	NA	NA
BGER000093	BgerTmpA000093	Scaffold7	KN196497.1	2431512	2431733	NA	NA	NA	79	244	-1.04661609434063	0	0	0	0	NA	NA	NA
BGER000094	BgerTmpA000094	Scaffold7	KN196497.1	2446669	2446890	NA	NA	NA	51	160	-1.02406993081054	0	0	0	0	NA	NA	NA
BGER000095	BgerTmpA000095	Scaffold7	KN196497.1	2459985	2460206	NA	NA	NA	43	183	-0.584137600144467	0	0	0	0	NA	NA	NA
BGER000096	BgerTmpA000096	Scaffold7	KN196497.1	2493892	2494113	NA	NA	NA	52	170	-0.964621465729802	0	0	0	0	NA	NA	NA
BGER000097	BgerTmpM000097	Scaffold7	KN196497.1	2511021	2544313	NA	NA	NA	4318	14603	-0.915743049360114	6	4	180.218063857267	120.145375904845	0.4	2.38083489580337	3.83035119103482
BGER000098	Dmel-Tmp-caps	Scaffold7	KN196497.1	2561753	2613508	FBpp0298334	FBgn0053653	F	9545	29841	-1.02909390399617	49	4	946.750135250019	77.2857253265322	0.0754716981132075	2.44566117715436	2.92479031087165
BGER000099	BgerTmpM000099	Scaffold7	KN196497.1	2617377	2620170	NA	NA	NA	563	1638	-1.13284415416563	2	0	715.819613457409	0	0	1.43641507686126	2.11721475640638
BGER000100	BgerTmpB000100	Scaffold7	KN196497.1	2655231	2660654	NA	NA	NA	1136	2669	-1.44123621308913	2	0	368.731563421829	0	0	0.834791942655139	1.5295996541139
BGER000101	BgerTmpM000101	Scaffold7	KN196497.1	2979730	2993684	NA	NA	NA	18074	43579	-1.40385541998911	0	1	0	71.6589036187746	1	-0.310174309692399	-2.91376880968537
BGER000102	Hsap-Tmp-znf277	Scaffold7	KN196497.1	3005267	3021735	FBpp0071893	FBgn0034814	C	4273	24728	-0.1407483465493	4	3	242.880563482907	182.16042261218	0.428571428571429	0.32851793317248	1.82400540609002
BGER000103	Dmel-Tmp-csp	Scaffold7	KN196497.1	3033352	3097122	FBpp0078146	FBgn0004179	D	16565	49768	-1.08649247577955	17	13	266.578852456446	203.854416584341	0.433333333333333	-0.0669419619862021	0.223723995244742
BGER000104	Dmel-Tmp-cg5321	Scaffold7	KN196497.1	3148645	3165973	FBpp0086837,FBpp0288460	NA	NA	2591	9918	-0.737032473893036	3	0	173.120203127705	0	0	-2.8467119322676	-5.37133052740123
BGER000105	Dmel-Tmp-l(2)not	Scaffold7	KN196497.1	3175163	3176473	FBpp0072004	FBgn0011297	C	203	725	-0.837071416009291	0	0	0	0	NA	-0.450729847642029	-0.367034357734777
BGER000106	BgerTmpM000106	Scaffold7	KN196497.1	3181972	3185930	NA	NA	NA	614	2247	-0.801883119916684	0	0	0	0	NA	0.314440029994732	1.62702181458227
BGER000107	BgerTmpM000107	Scaffold7	KN196497.1	3191497	3200878	NA	NA	NA	1658	5740	-0.881965953659112	0	3	0	319.761244937114	1	0.0713897057485546	1.80898096406949
BGER000108	Hsap-Tmp-ercc4	Scaffold7	KN196497.1	3201370	3210206	FBpp0070624	FBgn0002707	A	2522	5003	-1.68534750706193	0	0	0	0	NA	-0.157566076035986	0.655321889495693
BGER000109	Dmel-Tmp-rbsn-5	Scaffold7	KN196497.1	3253065	3256627	FBpp0079203	FBgn0261064	B	652	1789	-1.21736316590558	0	0	0	0	NA	-0.112005483818544	-0.751293434907749
BGER000110	BgerTmpA000110	Scaffold7	KN196497.1	3271973	3276656	NA	NA	NA	916	2569	-1.18578529692254	1	1	213.492741246798	213.492741246798	0.5	-1.93366801437385	-1.46577076826183
BGER000111	Dmel-Tmp-scu	Scaffold7	KN196497.1	3293783	3300960	FBpp0074285	FBgn0021765	A	1209	3942	-0.968459151932049	0	1	0	139.314572304263	1	-2.12901419161318	-2.98576395001624
BGER000112	BgerTmpA000112	Scaffold7	KN196497.1	3342222	3349766	NA	NA	NA	2852	8037	-1.17888958360676	0	2	0	265.076209410205	1	-3.02493070024891	-5.38838302195594
BGER000113	BgerTmpM000113	Scaffold7	KN196497.1	3367858	3414166	NA	NA	NA	10225	32256	-1.01610598294297	13	15	280.722969617137	323.911118789004	0.535714285714286	1.01992406264036	2.28047965591427
BGER000114	Hsap-Tmp-gltscr1l	Scaffold7	KN196497.1	3455057	3458343	FBpp0303331	FBgn0039633	E	605	1621	-1.25169564037083	14	0	4259.20292059629	0	0	2.13752464248521	0.779478122441518
BGER000115	BgerTmpM000115	Scaffold7	KN196497.1	3464076	3506189	NA	NA	NA	6484	23125	-0.839075314065554	149	0	3538.0158617087	0	0	2.67744070297039	0.449348083752566
BGER000116	BgerTmpM000116	Scaffold7	KN196497.1	3507262	3520958	NA	NA	NA	4456	14453	-0.976024838417154	4	2	292.034752135504	146.017376067752	0.333333333333333	2.91715300671539	0.109007045906975
BGER000117	Hsap-Tmp-eri3	Scaffold7	KN196497.1	3607636	3617807	FBpp0308244	FBgn0265192	C	1433	5302	-0.786074623121298	0	1	0	98.3090837593394	1	-0.40000798974016	-0.747525292373559
BGER000118	Dmel-Tmp-mon2	Scaffold7	KN196497.1	3688843	3731520	FBpp0290447	FBgn0031985	B	10123	31822	-1.02118507544991	14	4	328.037864942125	93.7251042691785	0.222222222222222	1.16218843335616	-0.616460037912714
BGER000119	BgerTmpM000119	Scaffold7	KN196497.1	3752781	3763964	NA	NA	NA	2389	8120	-0.908499810110205	1	3	89.4134477825465	268.24034334764	0.75	0.465981522120397	0.67571502051739
BGER000120	BgerTmpM000120	Scaffold7	KN196497.1	3906022	3912247	NA	NA	NA	1158	3263	-1.17900894962378	0	0	0	0	NA	0.460490353783013	3.69021642091154
BGER000121	Dmel-Tmp-ca-alpha1d	Scaffold7	KN196497.1	3928251	3938065	FBpp0089047,FBpp0298326	NA	NA	1927	4770	-1.36593998912926	3	3	305.654610290372	305.654610290372	0.5	0.515304189774261	3.81993472326401
BGER000122	BgerTmpM000122	Scaffold7	KN196497.1	3953992	3956272	NA	NA	NA	430	1219	-1.17028312269566	0	0	0	0	NA	0.567343014139462	4.30001271837217
BGER000123	BgerTmpM000123	Scaffold7	KN196497.1	3966363	3970901	NA	NA	NA	632	1915	-1.07422475509119	1	0	220.312844238819	0	0	0.127099410325367	2.07117904325904
BGER000124	BgerTmpA000124	Scaffold7	KN196497.1	4007852	4020829	NA	NA	NA	5419	14781	-1.2259273584791	1	3	77.0534751117276	231.160425335183	0.75	0.459757744598511	2.29063261732812
BGER000125	BgerTmpA000125	Scaffold7	KN196497.1	4378674	4428131	NA	NA	NA	7881	26597	-0.918759763448367	5	7	101.095879331958	141.534231064742	0.583333333333333	-3.67895408393167	-9.01651493670248
BGER000126	BgerTmpA000126	Scaffold7	KN196497.1	4407007	4407646	NA	NA	NA	126	384	-1.06589010650517	0	0	0	0	NA	NA	NA
BGER000127	Dmel-Tmp-cg4646	Scaffold7	KN196497.1	4557923	4558408	FBpp0086877	FBgn0033810	C	127	612	-0.404869527805926	0	0	0	0	NA	NA	NA
BGER000128	Dmel-Tmp-cg10639	Scaffold7	KN196497.1	4717262	4723684	FBpp0080728	FBgn0032729	B	1062	6360	-0.091329684358848	0	47	0	7317.45290362759	1	-2.5421100515125	-3.30405518323293
BGER000129	BgerTmpM000129	Scaffold7	KN196497.1	4764526	4782553	NA	NA	NA	2639	18136	0.107220356688106	25	22	1386.73175061016	1220.32394053694	0.468085106382979	-2.29708993654912	0.800506198806639
BGER000130	BgerTmpM000130	Scaffold7	KN196497.1	4803901	4821611	NA	NA	NA	3101	18686	-0.08242034173528	7	24	395.234599966123	1355.09005702671	0.774193548387097	-2.16843722599976	-1.67462007776759
BGER000131	Dmel-Tmp-trim9	Scaffold7	KN196497.1	4829424	4830290	FBpp0293057	FBgn0051721	B	185	870	-0.440082553506633	2	0	2306.80507497117	0	0	0.307687315471474	-1.10676663002333
BGER000132	BgerTmpM000132	Scaffold8	KN196498.1	554	2137	NA	NA	NA	377	1822	-0.400686153193025	0	0	0	0	NA	-0.425122934903849	-1.28447623837841
BGER000133	BgerTmpM000133	Scaffold8	KN196498.1	26699	28824	NA	NA	NA	381	2442	0.00662761376766902	0	0	0	0	NA	-2.67940503044352	-4.59183296884275
BGER000134	BgerTmpA000134	Scaffold8	KN196498.1	80774	86351	NA	NA	NA	806	5660	0.138377625464865	5	1	896.378630333453	179.275726066691	0.166666666666667	-0.875744994202184	-2.30696528092928
BGER000135	Dmel-Tmp-kek1	Scaffold8	KN196498.1	270418	272571	FBpp0304518	FBgn0015399	B	435	1969	-0.495196878560949	0	0	0	0	NA	2.64892403232568	2.7337452123289
BGER000136	BgerTmpA000136	Scaffold8	KN196498.1	479311	480312	NA	NA	NA	1215	7961	0.038420664923382	0	0	0	0	NA	0.300944284647922	3.79377914513681
BGER000137	BgerTmpA000137	Scaffold8	KN196498.1	480521	481045	NA	NA	NA	740	4076	-0.21201580807691	0	0	0	0	NA	0.269305582281969	1.51558771736195
BGER000138	BgerTmpM000138	Scaffold8	KN196498.1	1651121	1663077	NA	NA	NA	1303	8251	-0.010840786745292	2	10	167.266036631262	836.33018315631	0.833333333333333	-5.95365632684695	-2.0963184307237
BGER000139	Hsap-Tmp-sumf1	Scaffold8	KN196498.1	1680510	1686753	FBpp0072436	FBgn0035102	D	928	6300	0.089582434420658	5	2	800.768737988469	320.307495195388	0.285714285714286	-0.978334500566973	-1.59697722927407
BGER000140	Dmel-Tmp-cg7739	Scaffold8	KN196498.1	1702277	1716639	FBpp0075349	FBgn0036509	D	2557	16164	-0.013312492784601	11	7	765.856715170925	487.36336419968	0.388888888888889	-0.638907538894316	0.323601543087899
BGER000141	BgerTmpM000141	Scaffold8	KN196498.1	1734922	1742536	NA	NA	NA	1237	7956	0.011625092130963	28	4	3676.95338148391	525.279054497702	0.125	-1.93029996622549	-1.11964140598304
BGER000142	Dmel-Tmp-cg13806	Scaffold8	KN196498.1	1786785	1798255	FBpp0072758,FBpp0072760	NA	NA	1231	11398	0.537305347130722	4	24	348.705431087089	2092.23258652254	0.857142857142857	-11.6803741040767	-7.75720032845091
BGER000143	BgerTmpM000143	Scaffold8	KN196498.1	1828480	1839512	NA	NA	NA	2987	20854	0.129982306663351	29	15	2628.47820175836	1359.55769056467	0.340909090909091	-2.86325835105864	-6.88535964522112
BGER000144	BgerTmpB000144	Scaffold8	KN196498.1	1865681	1870544	NA	NA	NA	584	3286	-0.181280477656354	3	8	616.776315789474	1644.73684210526	0.727272727272727	0.48078416689226	-0.942339868030383
BGER000145	Dmel-Tmp-nplp1	Scaffold8	KN196498.1	1900001	1917610	FBpp0288531	FBgn0035092	C	4718	19806	-0.603882463022182	42	88	2385.00851788756	4997.16070414537	0.676923076923077	2.68965690598584	4.52169397585489
BGER000146	Dmel-Tmp-cg33635	Scaffold8	KN196498.1	2138849	2142245	FBpp0090982	FBgn0053635	B	614	3847	-0.026149414799976	0	2	0	588.754783632617	1	-0.534998138653265	0.0905414583136649
BGER000147	Dmel-Tmp-cdk5alpha	Scaffold8	KN196498.1	2162834	2163166	FBpp0079652	FBgn0027491	B	38	253	0.061493377524313	0	0	0	0	NA	3.72881237501252	3.53740948327236
BGER000148	Dmel-Tmp-cg13889	Scaffold8	KN196498.1	2300307	2318094	FBpp0072483	FBgn0035168	D	3013	16824	-0.192324506589096	2	38	112.435349673937	2136.27164380481	0.95	1.96966926691032	2.15719286570337
BGER000149	BgerTmpM000149	Scaffold8	KN196498.1	2326182	2340368	NA	NA	NA	1768	8752	-0.366078220325287	3	29	211.461196870374	2044.12490308028	0.90625	2.40261713149209	2.2879970386305
BGER000150	BgerTmpM000150	Scaffold8	KN196498.1	2347256	2358655	NA	NA	NA	1504	7814	-0.296315995220376	0	29	0	2543.85964912281	1	-3.1491679835234	0.192555472635591
BGER000151	Dmel-Tmp-gxivspla2	Scaffold8	KN196498.1	2363343	2371583	FBpp0075264	FBgn0036545	D	1328	8608	0.022850247483288	1	10	121.34449702706	1213.4449702706	0.909090909090909	-0.288069654994739	0.702038184631729
BGER000152	BgerTmpM000152	Scaffold8	KN196498.1	2377663	2387799	NA	NA	NA	2016	12383	-0.054779352478266	2	10	197.297030679688	986.485153398441	0.833333333333333	-9.74974323950417	-3.76826727136549
BGER000153	Dmel-Tmp-lsp2	Scaffold8	KN196498.1	2408080	2419780	FBpp0072365,FBpp0073484,FBpp0077690,FBpp0088363	NA	NA	1949	12210	-0.026315479109536	3	5	256.388342876677	427.313904794462	0.625	-6.29628985679352	-3.01835493132275
BGER000154	Dmel-Tmp-grx-1	Scaffold8	KN196498.1	2437321	2441753	FBpp0071631,FBpp0074830	NA	NA	757	4600	-0.070304027880406	3	6	676.742612226483	1353.48522445297	0.666666666666667	-0.583664169454535	0.811448829966865
BGER000155	BgerTmpM000155	Scaffold8	KN196498.1	2448452	2467923	NA	NA	NA	2949	19166	0.026678862527355	4	19	205.423171733772	975.760065735415	0.826086956521739	1.56722829225946	-0.743899936782695
BGER000156	Hsap-Tmp-gbf1	Scaffold8	KN196498.1	2475360	2499082	FBpp0087010	FBgn0264560	C	3917	23768	-0.072373206841744	10	19	421.531846731021	800.910508788939	0.655172413793103	0.851325229775147	-0.544923797277981
BGER000157	BgerTmpB000157	Scaffold8	KN196498.1	2507620	2514602	NA	NA	NA	929	6359	0.101476723384634	3	9	429.614778748389	1288.84433624517	0.75	0.553467818436001	-0.635032364094838
BGER000158	BgerTmpM000158	Scaffold8	KN196498.1	2553944	2573740	NA	NA	NA	2495	14565	-0.128178702923324	41	75	2071.02086174673	3788.45279587816	0.646551724137931	0.779938552702714	2.80373846900699
BGER000159	Hsap-Tmp-cdkl2	Scaffold8	KN196498.1	2730041	2742055	NA	NA	NA	1731	10891	-0.020113886687541	5	11	416.146483562214	915.52226383687	0.6875	1.64754896664633	0.82938347656754
BGER000160	BgerTmpM000160	Scaffold8	KN196498.1	2747946	2754941	NA	NA	NA	1016	7080	0.127276274471782	1	1	142.938822184105	142.938822184105	0.5	1.42269872411284	1.18089509541565
BGER000161	Hsap-Tmp-sh2d4a	Scaffold8	KN196498.1	2767433	2784679	NA	NA	NA	2224	15720	0.14779984069605	15	0	869.716472429988	0	0	-1.72657283320589	-1.11765068216999
BGER000162	BgerTmpA000162	Scaffold8	KN196498.1	2834792	2836536	NA	NA	NA	1856	10520	-0.170706594674319	0	0	0	0	NA	NA	NA
BGER000163	BgerTmpA000163	Scaffold8	KN196498.1	2875463	2875684	NA	NA	NA	39	319	0.358437711176209	0	0	0	0	NA	NA	NA
BGER000164	Hsap-Tmp-mthfd2	Scaffold8	KN196498.1	2945586	2956710	FBpp0081476	FBgn0010222	E	1690	11942	0.147376638479936	34	1	3056.1797752809	89.8876404494382	0.0285714285714286	-2.14818516151773	-0.223279378065666
BGER000165	BgerTmpM000165	Scaffold8	KN196498.1	2966403	2978350	NA	NA	NA	2222	13045	-0.120006461410689	3	4	251.088048208905	334.78406427854	0.571428571428571	0.15360268856246	2.14860823971937
BGER000166	BgerTmpM000166	Scaffold8	KN196498.1	3258186	3263566	NA	NA	NA	706	5046	0.163827433978709	2	1	371.678126742241	185.839063371121	0.333333333333333	0.160141545625363	2.37932027066513
BGER000167	BgerTmpA000167	Scaffold8	KN196498.1	3519539	3520258	NA	NA	NA	66	1031	1.29186181428325	0	1	0	1388.88888888889	1	1.92345177741652	2.8713360370464
BGER000168	BgerTmpA000168	Scaffold8	KN196498.1	3539132	3539491	NA	NA	NA	55	388	0.144980444936056	2	0	5555.55555555556	0	0	-2.80950473846669	-2.83962031964269
BGER000169	BgerTmpA000169	Scaffold8	KN196498.1	3809930	3810232	NA	NA	NA	73	345	-0.432944690940898	0	0	0	0	NA	-2.94910979389703	-4.0096661363689
BGER000170	BgerTmpA000170	Scaffold8	KN196498.1	3906130	3907839	NA	NA	NA	173	1867	0.758305300863068	0	0	0	0	NA	-0.601410844970262	0.11405205884588
BGER000171	BgerTmpA000171	Scaffold8	KN196498.1	3909490	3911436	NA	NA	NA	1813	11199	-0.046653599446344	0	0	0	0	NA	4.11047419818135	1.5451210704791
BGER000172	BgerTmpM000172	Scaffold8	KN196498.1	4118118	4148805	NA	NA	NA	4036	37727	0.551026620267835	18	1	586.548488008342	32.5860271115746	0.0526315789473684	-1.64308937702527	-0.803668077631473
BGER000173	BgerTmpA000173	Scaffold8	KN196498.1	4168722	4185550	NA	NA	NA	2812	19538	0.12304161068128	14	5	831.897320102205	297.106185750787	0.263157894736842	-0.816128380313126	-1.4374876619163
BGER000174	BgerTmpA000174	Scaffold8	KN196498.1	4190865	4205889	NA	NA	NA	2636	15967	-0.074901685364722	7	1	465.890183028286	66.5557404326123	0.125	-0.510482039373467	-2.52711556882445
BGER000175	Hsap-Tmp-nme6	Scaffold8	KN196498.1	4235890	4239661	FBpp0073750	FBgn0030573	A	476	3702	0.285698732836219	9	0	2386.00212089077	0	0	1.27006713700372	1.2505950551744
BGER000176	BgerTmpA000176	Scaffold8	KN196498.1	4241148	4242089	NA	NA	NA	259	2328	0.494494371495318	0	2	0	2123.14225053079	1	1.47281873685484	2.36954307497276
BGER000177	BgerTmpM000177	Scaffold8	KN196498.1	4250530	4257218	NA	NA	NA	953	7839	0.366548822404823	12	0	1793.99013305427	0	0	1.07514858151783	-0.0467676248204826
BGER000178	Dmel-Tmp-chrb	Scaffold8	KN196498.1	4572733	4578312	FBpp0075899,FBpp0099774	NA	NA	502	4630	0.531680240470415	3	0	537.634408602151	0	0	-1.33694297482728	0.446005120150399
BGER000179	BgerTmpM000179	Scaffold8	KN196498.1	4579043	4589074	NA	NA	NA	1903	14280	0.234075828916029	5	3	498.405103668262	299.043062200957	0.375	0.450339357126996	-0.977009973038415
BGER000180	BgerTmpM000180	Scaffold8	KN196498.1	4594192	4638563	FBpp0071045	FBgn0040087	A	4979	43816	0.463957181236076	17	7	383.124492923465	157.757144144956	0.291666666666667	0.843919109759555	-0.337049147397182
BGER000181	BgerTmpM000181	Scaffold8	KN196498.1	4666955	4668134	NA	NA	NA	193	1113	-0.145791843652533	0	0	0	0	NA	-0.592953535414825	1.51784474627569
BGER000182	BgerTmpA000182	Scaffold4	KN196494.1	104005	104235	NA	NA	NA	45	310	0.110698625218151	0	0	0	0	NA	NA	NA
BGER000183	BgerTmpA000183	Scaffold4	KN196494.1	1723391	1725440	NA	NA	NA	360	2112	-0.121031660697633	3	14	1463.41463414634	6829.26829268293	0.823529411764706	3.26160821536473	2.6368213170128
BGER000184	Dmel-Tmp-pde1c	Scaffold4	KN196494.1	1733646	1739183	FBpp0306255	FBgn0264815	B	990	6151	-0.038252138089773	20	40	3611.41206211629	7222.82412423257	0.666666666666667	3.42326292680037	3.41119677576943
BGER000185	BgerTmpA000185	Scaffold4	KN196494.1	1852889	1853224	NA	NA	NA	86	371	-0.564562061807706	0	0	0	0	NA	NA	NA
BGER000186	Dmel-Tmp-kirre	Scaffold4	KN196494.1	4184646	4186957	FBpp0070534,FBpp0070537	NA	NA	170	1590	0.551847430307604	0	9	0	3892.73356401384	1	-0.551666135042696	1.11900446697207
BGER000187	Dmel-Tmp-kek6	Scaffold4	KN196494.1	4397083	4399134	FBpp0303140	FBgn0039862	E	387	2079	-0.248088397012452	0	0	0	0	NA	1.84896756000846	3.34943676505157
BGER000188	BgerTmpA000188	Scaffold22	KN196512.1	99136	99750	NA	NA	NA	145	703	-0.396100894668811	0	0	0	0	NA	NA	NA
BGER000189	BgerTmpA000189	Scaffold22	KN196512.1	100160	100603	NA	NA	NA	70	526	0.236063288620924	0	0	0	0	NA	NA	NA
BGER000190	BgerTmpM000190	Scaffold22	KN196512.1	547280	548772	NA	NA	NA	334	925	-1.20396742079679	1	1	669.792364367046	669.792364367046	0.5	NA	NA
BGER000191	BgerTmpA000191	Scaffold22	KN196512.1	644389	646337	NA	NA	NA	477	3403	0.161173296233085	0	5	0	2565.4181631606	1	2.25906687644964	1.01766372313533
BGER000192	BgerTmpM000192	Scaffold22	KN196512.1	986983	996959	NA	NA	NA	1786	9767	-0.222389267473454	5	12	501.152651097524	1202.76636263406	0.705882352941177	1.26855482505054	-0.604500750925002
BGER000193	BgerTmpM000193	Scaffold22	KN196512.1	1262345	1278423	NA	NA	NA	2344	16708	0.159921890014133	39	61	2425.5239753716	3793.76826917097	0.61	NA	NA
BGER000194	BgerTmpM000194	Scaffold22	KN196512.1	1324858	1341929	NA	NA	NA	2754	17997	0.034583289029884	51	20	2987.34770384255	1171.50890346767	0.28169014084507	1.02337324227156	0.481025664521383
BGER000195	BgerTmpM000195	Scaffold22	KN196512.1	1360883	1363804	NA	NA	NA	545	2914	-0.254899941326188	7	14	2395.61943874059	4791.23887748118	0.666666666666667	0.86277792195661	-0.90323920535515
BGER000196	Hsap-Tmp-tns1	Scaffold22	KN196512.1	1542767	1579408	FBpp0081597	FBgn0000244	E	5810	37873	0.03098695218891	21	196	573.112821352546	5349.05299929043	0.903225806451613	1.09052048703072	1.93297450570188
BGER000197	Dmel-Tmp-cg3270	Scaffold22	KN196512.1	1595078	1623533	FBpp0080719,FBpp0085457	NA	NA	3632	25690	0.148798098770852	15	205	527.129603598538	7204.10458251335	0.931818181818182	0.250845513024332	-1.39746244793082
BGER000198	BgerTmpM000198	Scaffold22	KN196512.1	1630146	1635441	NA	NA	NA	871	5765	0.053003300213858	6	31	1132.93051359517	5853.47432024169	0.837837837837838	-0.605378715665538	-3.83733706104829
BGER000199	Dmel-Tmp-cg7466	Scaffold22	KN196512.1	1675694	1681062	FBpp0079163	NA	NA	881	5803	0.046012320906529	2	2	372.508847085118	372.508847085118	0.5	0.600828238898861	-2.80426714015039
BGER000200	BgerTmpA000200	Scaffold22	KN196512.1	1720583	1722298	NA	NA	NA	480	3471	0.180672370493716	0	5	0	2913.75291375291	1	3.55801569680741	4.91478815474328
BGER000201	BgerTmpM000201	Scaffold22	KN196512.1	1855145	1858065	NA	NA	NA	272	1308	-0.407888699478669	0	7	0	2396.43957548785	1	-6.31234666901684	-2.67526037875385
BGER000202	BgerTmpM000202	Scaffold22	KN196512.1	1863530	1882267	NA	NA	NA	2795	19195	0.106237688277348	3	119	160.10246557797	6350.73113459281	0.975409836065574	-3.89888852492518	-0.13617560224728
BGER000203	BgerTmpA000203	Scaffold22	KN196512.1	1885825	1887090	NA	NA	NA	251	1367	-0.228318710071124	0	2	0	1579.77883096367	1	-0.433188117690363	3.70940487776612
BGER000204	BgerTmpM000204	Scaffold22	KN196512.1	1913291	1927499	NA	NA	NA	2480	14477	-0.128222038904112	1	128	70.3779294813147	9008.37497360828	0.992248062015504	0.862836254480959	1.76856154791679
BGER000205	BgerTmpM000205	Scaffold22	KN196512.1	1963321	1973595	NA	NA	NA	2110	12527	-0.103846632276309	4	6	389.294403892944	583.941605839416	0.6	-1.3034073955644	-0.382580895770904
BGER000206	BgerTmpM000206	Scaffold22	KN196512.1	1975258	1987226	NA	NA	NA	2523	14736	-0.127439828611377	6	6	501.295012114629	501.295012114629	0.5	-1.55146678368526	0.325982167773522
BGER000207	BgerTmpA000207	Scaffold22	KN196512.1	1978868	1979355	NA	NA	NA	136	709	-0.291393707737235	1	0	2049.18032786885	0	0	NA	NA
BGER000208	BgerTmpM000208	Scaffold22	KN196512.1	2012287	2016602	NA	NA	NA	726	4665	0.010262944016959	0	1	0	231.696014828545	1	-2.23602517660051	-2.06830851464334
BGER000209	Dmel-Tmp-lim3	Scaffold22	KN196512.1	2427765	2443367	FBpp0302972	FBgn0002023	B	2256	13376	-0.105764904044322	54	1	3460.87290905595	64.0902390565917	0.0181818181818182	3.88470229240635	3.52523341888484
BGER000210	BgerTmpA000210	Scaffold22	KN196512.1	2479475	2486333	NA	NA	NA	1277	7538	-0.112149413764779	2	0	291.587694999271	0	0	NA	NA
BGER000211	BgerTmpM000211	Scaffold22	KN196512.1	2496523	2511734	NA	NA	NA	2675	17239	0.01449260864007	7	9	460.163029187484	591.638180383908	0.5625	-1.19963517155142	-3.88019916817793
BGER000212	Cele-Tmp-t26g10.4	Scaffold22	KN196512.1	2562907	2564181	NA	NA	NA	5972	45854	0.267188836181757	6	6	4705.88235294118	4705.88235294118	0.5	1.27873992109552	1.4053290125841
BGER000213	BgerTmpA000213	Scaffold22	KN196512.1	2570966	2571589	NA	NA	NA	363	1833	-0.337407351182276	2	6	3205.12820512821	9615.38461538462	0.75	0.897960416684273	-1.40449904656945
BGER000214	BgerTmpA000214	Scaffold22	KN196512.1	2571664	2572095	NA	NA	NA	459	2635	-0.152335780615643	2	0	4629.62962962963	0	0	0.18562145595954	-2.28884528062602
BGER000215	Hsap-Tmp-ptk2	Scaffold22	KN196512.1	2615973	2661821	FBpp0113097	FBgn0020440	C	6196	38725	-0.029716493951687	28	74	610.700342428406	1613.99376213222	0.725490196078431	0.694910245545061	0.532913972820321
BGER000216	Dmel-Tmp-cg32354	Scaffold22	KN196512.1	2962757	2980292	FBpp0076385	FBgn0052354	D	2771	15300	-0.208519646740452	0	2	0	114.051094890511	1	0.0767122346620134	1.80905295959051
BGER000217	Cele-Tmp-c06g3.5	Scaffold22	KN196512.1	3227616	3236440	NA	NA	NA	1451	8962	-0.046799476640651	36	2	4079.32011331445	226.628895184136	0.0526315789473684	-1.29800801277252	-2.67997669943849
BGER000218	BgerTmpM000218	Scaffold22	KN196512.1	3265863	3269572	NA	NA	NA	452	3193	0.146945191428494	0	1	0	269.541778975741	1	0.56556532759392	-1.14383689619291
BGER000219	Hsap-Tmp-ankib1	Scaffold22	KN196512.1	3274242	3308259	NA	NA	NA	6009	38457	0.00447671286314899	18	9	529.131636192604	264.565818096302	0.333333333333333	-1.84330876792087	-1.85103302625129
BGER000220	Dmel-Tmp-cg11329	Scaffold22	KN196512.1	3321821	3331265	FBpp0078948	FBgn0031848	B	1601	10831	0.084548552941716	18	2	1905.77024880889	211.752249867655	0.1	0.291970108696918	-0.114524745130768
BGER000221	BgerTmpM000221	Scaffold22	KN196512.1	3338617	3344278	NA	NA	NA	705	4823	0.100662963749328	1	4	176.616036736136	706.464146944543	0.8	1.32420823569409	0.735133795073902
BGER000222	BgerTmpM000222	Scaffold22	KN196512.1	3344471	3345507	NA	NA	NA	109	1011	0.539810273399677	0	0	0	0	NA	0.459345577150734	1.45346185183805
BGER000223	BgerTmpM000223	Scaffold22	KN196512.1	3351393	3367655	NA	NA	NA	3000	18016	-0.087328357029425	6	5	368.935620734182	307.446350611818	0.454545454545455	0.530845935297126	0.892483004548378
BGER000224	BgerTmpM000224	Scaffold22	KN196512.1	4331762	4366772	NA	NA	NA	4697	30714	0.035512229728338	93	3	2656.30801748022	85.6873554025878	0.03125	2.28131482048639	6.79874147971901
BGER000225	BgerTmpM000225	Scaffold5	KN196495.1	2255	11241	NA	NA	NA	4238	13350	-1.0181884346363	2	3	222.543674196061	333.815511294091	0.6	-7.73579933172974	NA
BGER000226	BgerTmpA000226	Scaffold5	KN196495.1	42773	47624	NA	NA	NA	3431	23855	0.124017971587601	6	0	1236.60346248969	0	0	1.69834021486706	0.674993683067993
BGER000227	Dmel-Tmp-m-cup	Scaffold5	KN196495.1	51270	56333	FBpp0082855	FBgn0038488	E	458	4098	0.487927797187891	2	1	394.944707740916	197.472353870458	0.333333333333333	0.723463929143076	-1.56044166448568
BGER000228	BgerTmpA000228	Scaffold5	KN196495.1	61079	73109	NA	NA	NA	4335	19302	-0.518926240461714	21	19	1745.49081539357	1579.25359487989	0.475	-4.82424818263793	1.22818191979812
BGER000229	BgerTmpM000229	Scaffold5	KN196495.1	79835	89129	NA	NA	NA	1436	8482	-0.111223949953028	22	24	2366.86390532544	2582.03335126412	0.521739130434783	-0.997995534088394	0.906009522723639
BGER000230	Dmel-Tmp-cg8420	Scaffold5	KN196495.1	167715	177388	FBpp0081453	FBgn0037664	E	1411	8905	-0.015675060334695	15	15	1550.54786024395	1550.54786024395	0.5	0.820064004508932	2.1221668537094
BGER000231	Hsap-Tmp-arl3	Scaffold5	KN196495.1	217627	226223	FBpp0083549	FBgn0038916	E	1432	10121	0.147675760346556	28	1	3256.9500988717	116.319646388275	0.0344827586206897	0.250973214651315	-1.14246120578488
BGER000232	BgerTmpM000232	Scaffold5	KN196495.1	231841	247288	NA	NA	NA	2354	18130	0.271620015866664	15	6	970.99948213361	388.399792853444	0.285714285714286	0.0468676438369473	0.321200296183224
BGER000233	Dmel-Tmp-tau	Scaffold5	KN196495.1	284149	289696	FBpp0084567	NA	NA	1068	5756	-0.243417738673668	9	0	1622.20620043259	0	0	1.94007507591322	2.72854553054499
BGER000234	BgerTmpM000234	Scaffold5	KN196495.1	479493	480327	NA	NA	NA	383	2061	-0.245644476112112	0	0	0	0	NA	2.37995715799473	3.10133967896505
BGER000235	Dmel-Tmp-mlc1	Scaffold5	KN196495.1	502655	519944	FBpp0084566	FBgn0002772	E	2031	12484	-0.053754566103354	17	70	983.227299016773	4048.58299595142	0.804597701149425	-0.636125289731475	2.1066887690207
BGER000236	BgerTmpM000236	Scaffold5	KN196495.1	574113	579348	NA	NA	NA	984	4258	-0.560126954613358	8	16	1527.88388082506	3055.76776165011	0.666666666666667	2.84679342928442	2.42248227607865
BGER000237	Dmel-Tmp-cg1750	Scaffold5	KN196495.1	593571	600675	FBpp0085129	FBgn0039836	E	881	5885	0.066255807278981	13	41	1829.69739619986	5770.58409570725	0.759259259259259	-0.23958761876118	0.7020320363779
BGER000238	Dmel-Tmp-cg2183	Scaffold5	KN196495.1	603641	605104	FBpp0087866	FBgn0033273	C	185	1682	0.51100784601242	0	8	0	5464.48087431694	1	0.353122847517345	-1.16069495999419
BGER000239	BgerTmpA000239	Scaffold5	KN196495.1	623059	624690	NA	NA	NA	226	1672	0.213607485939283	6	2	3676.47058823529	1225.49019607843	0.25	1.54638993443687	0.786909283320233
BGER000240	BgerTmpM000240	Scaffold5	KN196495.1	659175	666881	NA	NA	NA	3321	11562	-0.873871334212243	1	32	129.752173348904	4152.06954716492	0.96969696969697	0.702246008300505	-2.06940827068864
BGER000241	Dmel-Tmp-fer2	Scaffold5	KN196495.1	708868	712342	FBpp0290923	FBgn0038402	E	515	3856	0.230888030432969	3	3	863.309352517986	863.309352517986	0.5	2.62322767195939	7.31102075667075
BGER000242	BgerTmpM000242	Scaffold5	KN196495.1	733278	737424	NA	NA	NA	710	5003	0.143329838874247	7	3	1687.96720520858	723.414516517965	0.3	-1.86208585923585	-4.43871450502605
BGER000243	Hsap-Tmp-iqcb1	Scaffold5	KN196495.1	733473	746565	NA	NA	NA	2010	14271	0.154246340890908	26	12	1985.79393569083	916.520278011151	0.315789473684211	0.765939528696404	1.38108386396416
BGER000244	Dmel-Tmp-cg30415	Scaffold5	KN196495.1	748331	750883	FBpp0071939	FBgn0250838	C	420	2857	0.092467119543838	8	2	3133.56835095966	783.392087739914	0.2	0.0199006415851799	1.81769536300766
BGER000245	Hsap-Tmp-baz1a	Scaffold5	KN196495.1	764324	781161	FBpp0085204	FBgn0027620	E	2397	17560	0.199418347047176	38	17	2256.80009502316	1009.62109514194	0.309090909090909	-0.178154428909593	0.744521983470465
BGER000246	Dmel-Tmp-acf1	Scaffold5	KN196495.1	782702	789452	FBpp0085204	FBgn0027620	E	1147	8059	0.139162758146355	16	3	2370.01925640646	444.378610576211	0.157894736842105	0.179813922744188	0.283870558235618
BGER000247	BgerTmpM000247	Scaffold5	KN196495.1	791276	792633	NA	NA	NA	229	1315	-0.151929387643691	5	1	3681.88512518409	736.377025036819	0.166666666666667	-0.194526847182779	1.56272048822937
BGER000248	BgerTmpM000248	Scaffold5	KN196495.1	794962	799455	NA	NA	NA	786	5075	0.017233920974883	6	9	1335.11348464619	2002.67022696929	0.6	0.609853821258556	0.894533282710549
BGER000249	BgerTmpM000249	Scaffold5	KN196495.1	809550	811738	NA	NA	NA	325	2346	0.17811870638628	4	1	1827.31841023298	456.829602558246	0.2	-0.775647270950281	-0.76961685742869
BGER000250	Dmel-Tmp-pug	Scaffold5	KN196495.1	832379	865618	FBpp0081741	FBgn0020385	E	4805	35866	0.226435836080493	56	28	1684.71720818291	842.358604091456	0.333333333333333	-1.2979197396871	-1.95551350971006
BGER000251	Dmel-Tmp-sirt6	Scaffold5	KN196495.1	888150	893099	FBpp0293897	FBgn0037802	E	760	5003	0.045149444935343	11	13	2222.22222222222	2626.26262626263	0.541666666666667	0.145211817318341	-0.267311689249125
BGER000252	BgerTmpA000252	Scaffold5	KN196495.1	896691	897053	NA	NA	NA	39	400	0.684881287186065	0	0	0	0	NA	-3.33021133118331	-1.49136342153756
BGER000253	BgerTmpM000253	Scaffold5	KN196495.1	903167	910651	NA	NA	NA	1166	9742	0.38907751091354	14	9	1870.40748162993	1202.40480961924	0.391304347826087	-2.51103452142268	-1.59112583615299
BGER000254	BgerTmpA000254	Scaffold5	KN196495.1	914761	921882	NA	NA	NA	796	6822	0.425781735343344	3	5	421.2299915754	702.049985959	0.625	-0.189011465840216	0.550419554798011
BGER000255	Dmel-Tmp-cbp80	Scaffold5	KN196495.1	950337	956095	FBpp0070651	FBgn0022942	A	708	5703	0.336327083560299	4	9	694.565028650807	1562.77131446432	0.692307692307692	-0.635534344226615	-0.328907473775566
BGER000256	Hsap-Tmp-smg5	Scaffold5	KN196495.1	960094	973551	FBpp0080138	FBgn0019890	B	1644	11503	0.133155279457787	10	24	743.052459503641	1783.32590280874	0.705882352941177	0.0911646248222871	-0.184505986467671
BGER000257	BgerTmpM000257	Scaffold5	KN196495.1	977976	979906	NA	NA	NA	166	1459	0.462152052844554	2	6	1035.73278094252	3107.19834282755	0.75	-0.205341239218856	1.6253402577382
BGER000258	BgerTmpM000258	Scaffold5	KN196495.1	1056992	1064476	NA	NA	NA	862	5554	0.014194719003336	8	13	1068.8042752171	1736.80694722779	0.619047619047619	0.11732841050555	1.07794986704258
BGER000259	Hsap-Tmp-tle4	Scaffold5	KN196495.1	1999784	2020299	FBpp0089115	FBgn0001139	E	3037	20064	0.050317755908168	8	1	389.939559368298	48.7424449210372	0.111111111111111	1.47870905488461	0.0353943540236913
BGER000260	BgerTmpM000260	Scaffold5	KN196495.1	2082987	2110274	NA	NA	NA	5925	36976	-0.031870577931765	12	0	439.753737906772	0	0	4.10402562499888	3.76000214377131
BGER000261	BgerTmpM000261	Scaffold5	KN196495.1	2115580	2135187	NA	NA	NA	2984	18062	-0.075934473566547	15	8	764.99388004896	407.996736026112	0.347826086956522	0.798537232950766	3.01806989999452
BGER000262	BgerTmpM000262	Scaffold5	KN196495.1	2221989	2260609	NA	NA	NA	4322	26052	-0.081949529249618	34	87	880.35006861552	2252.66046969265	0.71900826446281	-0.934334399964515	-0.0281998708967562
BGER000263	BgerTmpM000263	Scaffold5	KN196495.1	2275704	2299505	NA	NA	NA	4157	24171	-0.133910175439793	3	25	126.039828585833	1050.33190488194	0.892857142857143	4.39656846502741	4.67904727747421
BGER000264	Hsap-Tmp-zc3h14	Scaffold5	KN196495.1	2320777	2339180	FBpp0084017	FBgn0028471	E	3152	18764	-0.099944717686806	0	17	0	923.712236470333	1	1.8012620840455	0.564304815735465
BGER000265	BgerTmpM000265	Scaffold5	KN196495.1	2339855	2342127	NA	NA	NA	400	2327	-0.133173378095788	0	0	0	0	NA	0.515909576520231	1.06815280662709
BGER000266	BgerTmpM000266	Scaffold5	KN196495.1	2347096	2350368	NA	NA	NA	4326	12523	-1.14009803957888	0	0	0	0	NA	0.348544203418149	-0.436975104892398
BGER000267	BgerTmpA000267	Scaffold5	KN196495.1	2388657	2397972	NA	NA	NA	1925	12857	0.066051014704165	0	2	0	214.68441391155	1	0.397932366381743	1.18269039383656
BGER000268	BgerTmpA000268	Scaffold5	KN196495.1	2400363	2404174	NA	NA	NA	534	2740	-0.314308437566077	0	0	0	0	NA	0.035649378764581	0.851668010140932
BGER000269	BgerTmpM000269	Scaffold5	KN196495.1	2419306	2421028	NA	NA	NA	345	2357	0.098710807858224	0	0	0	0	NA	-0.732277765465104	1.31479655549067
BGER000270	BgerTmpM000270	Scaffold5	KN196495.1	2433173	2438510	NA	NA	NA	963	5931	-0.050905015119507	0	1	0	187.336080929187	1	-3.15591692174229	-1.11519113246257
BGER000271	BgerTmpA000271	Scaffold5	KN196495.1	2455363	2462000	NA	NA	NA	1270	7277	-0.155057370017397	0	1	0	150.647785477553	1	-4.10620524916951	-3.58857095111016
BGER000272	BgerTmpM000272	Scaffold5	KN196495.1	2555321	2560632	NA	NA	NA	934	6149	0.045284668044414	3	1	564.759036144578	188.253012048193	0.25	-0.382945782651085	1.19338592199926
BGER000273	Dmel-Tmp-cg32702	Scaffold5	KN196495.1	2637929	2694273	FBpp0271945,FBpp0304441	NA	NA	8793	55948	-0.00391349817605099	30	61	532.434111278729	1082.61602626675	0.67032967032967	-5.395883230657	-5.97370096287113
BGER000274	BgerTmpM000274	Scaffold5	KN196495.1	2698320	2706440	NA	NA	NA	675	4671	0.117199354135588	11	17	1354.51299101096	2093.33825883512	0.607142857142857	-6.63939879274618	-5.56960447309497
BGER000275	BgerTmpA000275	Scaffold5	KN196495.1	2718822	2734949	NA	NA	NA	7830	26951	-0.890318092087217	8	39	496.031746031746	2418.15476190476	0.829787234042553	-5.032595728756	-4.28384424735623
BGER000276	BgerTmpM000276	Scaffold5	KN196495.1	2770257	2776916	NA	NA	NA	1199	6385	-0.260717722550549	8	9	1201.2012012012	1351.35135135135	0.529411764705882	-3.27937382487169	-7.05627448715678
BGER000277	BgerTmpM000277	Scaffold5	KN196495.1	2786313	2832670	NA	NA	NA	8455	53030	-0.024640594995649	10	50	215.712498382156	1078.56249191078	0.833333333333333	-4.84028275587736	-3.85663413679889
BGER000278	BgerTmpA000278	Scaffold5	KN196495.1	2823827	2825065	NA	NA	NA	1104	6077	-0.212953563959521	0	1	0	807.102502017756	1	-2.7904400169705	NA
BGER000279	BgerTmpA000279	Scaffold5	KN196495.1	2825104	2825784	NA	NA	NA	402	2486	-0.045013793852856	0	2	0	2936.85756240822	1	NA	NA
BGER000280	Hsap-Tmp-creg1	Scaffold5	KN196495.1	2842439	2858080	FBpp0088835	FBgn0025456	E	2576	16691	0.022293210504934	9	19	575.373993095512	1214.6784298683	0.678571428571429	-0.464905853564388	-0.738515067331738
BGER000281	Hsap-Tmp-smu1	Scaffold5	KN196495.1	2858409	2873863	FBpp0083135	FBgn0038666	E	1040	7335	0.144640753805886	1	17	64.7039792947266	1099.96764801035	0.944444444444444	-0.498646406073148	-0.530601364423672
BGER000282	Dmel-Tmp-isoqc	Scaffold5	KN196495.1	2920424	2940145	FBpp0076788,FBpp0077857	NA	NA	3246	18493	-0.163328305894938	9	34	456.343170063888	1723.96308690802	0.790697674418605	-1.02167528583632	0.119408523832259
BGER000283	Hsap-Tmp-cmas	Scaffold5	KN196495.1	2940402	2944424	FBpp0074680	FBgn0052220	D	365	2342	0.00820002300742401	7	19	1739.99502858563	4722.84364901815	0.730769230769231	3.08469356164031	0.47814780917063
BGER000284	Hsap-Tmp-snx8	Scaffold5	KN196495.1	2950763	2955704	NA	NA	NA	567	4096	0.17922239133136	11	29	2225.81950627276	5868.06960744638	0.725	1.7796797171747	-0.308719257150231
BGER000285	Dmel-Tmp-cg34135	Scaffold5	KN196495.1	3023599	3025831	FBpp0303154	FBgn0083971	E	623	2695	-0.560591479110546	5	2	2239.14017017465	895.656068069861	0.285714285714286	-1.44560222074446	0.937564072823654
BGER000286	BgerTmpM000286	Scaffold5	KN196495.1	3153166	3164175	NA	NA	NA	1495	9022	-0.080270882092526	2	3	181.653042688465	272.479564032698	0.6	0.553124245142744	-1.98692062438006
BGER000287	BgerTmpM000287	Scaffold5	KN196495.1	3169082	3174223	NA	NA	NA	837	4840	-0.141865164114799	5	0	972.384286269934	0	0	0.412847604906032	-0.804715671273816
BGER000288	Hsap-Tmp-ift140	Scaffold5	KN196495.1	3180534	3200419	FBpp0077738	FBgn0260933	B	3133	21138	0.080649522118654	1	5	50.2866338127326	251.433169063663	0.833333333333333	1.57436828433616	0.250704584156142
BGER000289	BgerTmpA000289	Scaffold5	KN196495.1	3402100	3403533	NA	NA	NA	276	1515	-0.216995062144268	0	0	0	0	NA	-3.65968177293599	2.12552395817152
BGER000290	Dmel-Tmp-myo10a	Scaffold5	KN196495.1	3418871	3445221	FBpp0079097,FBpp0080282,FBpp0302017	NA	NA	4274	25991	-0.069219354473878	5	12	189.746119691852	455.390687260446	0.705882352941177	-0.402611164388112	-1.15196780867177
BGER000291	BgerTmpM000291	Scaffold5	KN196495.1	3452357	3455774	NA	NA	NA	557	3426	-0.052796764982444	1	25	292.568753657109	7314.21884142774	0.961538461538462	-1.3304940219245	-1.6557112434568
BGER000292	BgerTmpM000292	Scaffold5	KN196495.1	3463772	3490157	NA	NA	NA	3311	17287	-0.289224075339322	4	67	151.595543091033	2539.2253467748	0.943661971830986	-0.895456502519969	-1.02755961035092
BGER000293	BgerTmpM000293	Scaffold5	KN196495.1	3491491	3497616	NA	NA	NA	679	3034	-0.51383507772411	0	4	0	652.954619653934	1	-1.26274329169009	-0.784433741967836
BGER000294	BgerTmpA000294	Scaffold5	KN196495.1	3610065	3625104	NA	NA	NA	2673	16131	-0.080268548972866	1	14	66.4893617021277	930.851063829787	0.933333333333333	-1.73520669257587	-0.0674286546577374
BGER000295	Dmel-Tmp-cg13566	Scaffold5	KN196495.1	3631465	3641557	FBpp0297709	FBgn0034942	C	1923	11720	-0.066030781756699	0	12	0	1188.94283166551	1	-0.736167481309841	-0.804326076915485
BGER000296	BgerTmpM000296	Scaffold5	KN196495.1	3679336	3682485	NA	NA	NA	229	1582	0.114757412649436	0	8	0	2539.68253968254	1	NA	NA
BGER000297	BgerTmpM000297	Scaffold5	KN196495.1	3699967	3704764	NA	NA	NA	6840	20879	-1.06358829828712	3	37	625.260525218841	7711.54647769904	0.925	-1.98924728907497	-0.467524817684321
BGER000298	Dmel-Tmp-cg6981	Scaffold5	KN196495.1	3845808	3851236	FBpp0074589	FBgn0036945	D	445	3007	0.082874942993831	0	13	0	2394.54779885799	1	-5.96265166265488	-8.67177422205033
BGER000299	Dmel-Tmp-cg3590	Scaffold5	KN196495.1	3860347	3877798	FBpp0082816	FBgn0038467	E	2102	13309	-0.011005082775099	1	54	57.3000229200092	3094.2012376805	0.981818181818182	-1.27316433065014	-1.86019955161505
BGER000300	BgerTmpM000300	Scaffold5	KN196495.1	3900441	3903860	NA	NA	NA	559	3544	-0.00911426801458398	0	0	0	0	NA	2.43290132960985	1.19072691607714
BGER000301	BgerTmpA000301	Scaffold5	KN196495.1	3907003	3908815	NA	NA	NA	329	2015	-0.058952334046323	0	0	0	0	NA	-4.08812771545598	-0.154154805289392
BGER000302	BgerTmpM000302	Scaffold5	KN196495.1	3989793	4019339	NA	NA	NA	3653	17814	-0.387714843380618	6	35	203.066301147325	1184.55342335939	0.853658536585366	-1.73902024944155	-1.12034094989509
BGER000303	BgerTmpA000303	Scaffold5	KN196495.1	4016866	4018230	NA	NA	NA	532	2150	-0.658734174750779	0	2	0	1465.20146520147	1	1.42560652604336	3.53687181946146
BGER000304	Dmel-Tmp-mrpl34	Scaffold5	KN196495.1	4032673	4035040	FBpp0110310	FBgn0083983	C	386	2869	0.220302531774172	0	2	0	844.594594594595	1	-0.0252736160655389	2.26515029065138
BGER000305	Hsap-Tmp-ikbkap	Scaffold5	KN196495.1	4035541	4060892	FBpp0307426	FBgn0037926	E	3949	25181	-0.000796379442414008	3	22	118.333859261597	867.781634585043	0.88	-0.298955528625563	0.876262205177142
BGER000306	BgerTmpM000306	Scaffold5	KN196495.1	4078397	4092211	NA	NA	NA	2167	11137	-0.311983079431433	1	36	72.3850886717336	2605.86319218241	0.972972972972973	-2.62779163601592	-2.42188602606949
BGER000307	BgerTmpM000307	Scaffold5	KN196495.1	4207908	4216267	NA	NA	NA	2715	14213	-0.285385684200969	2	10	239.234449760766	1196.17224880383	0.833333333333333	-0.238405082960556	3.38508447721756
BGER000308	BgerTmpM000308	Scaffold5	KN196495.1	4226153	4238705	NA	NA	NA	1879	13190	0.13783490899244	7	13	557.635624950211	1035.60901776468	0.65	-0.479509052266796	2.53306458362222
BGER000309	BgerTmpM000309	Scaffold2	KN196492.1	263246	296025	NA	NA	NA	3845	22593	-0.118752336049087	5	74	152.532031726663	2257.47406955461	0.936708860759494	2.97838730965711	6.37387156249022
BGER000310	BgerTmpA000310	Scaffold2	KN196492.1	450020	451183	NA	NA	NA	1126	5864	-0.292894407672829	0	0	0	0	NA	-2.37351108306382	3.56898759775493
BGER000311	Dmel-Tmp-cg13875	Scaffold2	KN196492.1	1016085	1017485	FBpp0072378	FBgn0035104	D	202	1307	0.020259259317227	8	0	5710.20699500357	0	0	-1.67518885088625	1.28462735086972
BGER000312	Dmel-Tmp-capa	Scaffold2	KN196492.1	1054322	1069011	FBpp0084880	FBgn0039722	E	2096	12034	-0.152167043834008	14	2	953.029271613342	136.147038801906	0.125	1.45943083538078	4.22587928766848
BGER000313	Dmel-Tmp-pex16	Scaffold2	KN196492.1	1153807	1171723	FBpp0077936	FBgn0037019	D	2978	19870	0.064603529828521	4	6	223.251660434224	334.877490651337	0.6	-1.16300102734431	-0.666138181916371
BGER000314	Hsap-Tmp-tmem86a	Scaffold2	KN196492.1	1235237	1250431	FBpp0084830	FBgn0039681	E	1838	12808	0.127263857500811	19	1	1250.411319513	65.8111220796315	0.05	-0.884951554648039	-2.59692194061893
BGER000315	BgerTmpM000315	Scaffold2	KN196492.1	1254629	1261860	NA	NA	NA	589	5004	0.413169566608947	3	0	414.823008849558	0	0	0.232184797595692	0.467716902454072
BGER000316	Dmel-Tmp-scp2	Scaffold2	KN196492.1	1295909	1316095	FBpp0082806	FBgn0020907	E	3110	18003	-0.140321833501701	11	0	544.905136969337	0	0	-4.6410421551522	-1.26798132614248
BGER000317	BgerTmpA000317	Scaffold2	KN196492.1	1642226	1642810	NA	NA	NA	527	2990	-0.169302066278159	0	0	0	0	NA	NA	NA
BGER000318	BgerTmpA000318	Scaffold2	KN196492.1	1642974	1643948	NA	NA	NA	1221	6532	-0.25411109315212	0	0	0	0	NA	7.14163496123509	1.9950468363818
BGER000319	BgerTmpA000319	Scaffold2	KN196492.1	1895626	1914503	NA	NA	NA	4153	20649	-0.359726544815347	2	6	105.943426210404	317.830278631211	0.75	3.48044506259706	5.25500507243768
BGER000320	BgerTmpM000320	Scaffold2	KN196492.1	2259943	2261407	NA	NA	NA	293	1566	-0.255461040857619	2	0	1365.18771331058	0	0	-6.0586348359644	-7.87465165091024
BGER000321	Dmel-Tmp-cg14507	Scaffold2	KN196492.1	2379621	2380019	FBpp0112217	FBgn0039655	E	96	513	-0.255720168840514	0	0	0	0	NA	-7.89891707579155	NA
BGER000322	Dmel-Tmp-cg30291	Scaffold2	KN196492.1	2411299	2414502	FBpp0071478	FBgn0050291	C	472	3718	0.304095321831229	1	1	312.10986267166	312.10986267166	0.5	-0.721323372121834	-0.620256094625392
BGER000323	BgerTmpM000323	Scaffold2	KN196492.1	2428296	2440242	NA	NA	NA	2195	14335	0.033676375978754	30	2	2511.09065037248	167.406043358165	0.0625	1.77336199066716	1.96060621720717
BGER000324	Dmel-Tmp-apc	Scaffold2	KN196492.1	2442674	2468059	FBpp0083937,FBpp0084720	NA	NA	6936	35278	-0.326979714254789	65	3	2560.46639880249	118.175372252423	0.0441176470588235	2.94517657856712	1.61837558858024
BGER000325	BgerTmpM000325	Scaffold2	KN196492.1	2469052	2475178	NA	NA	NA	1017	6080	-0.093821039252964	4	0	652.848049616452	0	0	3.10313424102688	-0.0920658215997225
BGER000326	BgerTmpA000326	Scaffold2	KN196492.1	2751467	2753242	NA	NA	NA	727	4941	0.091203102801505	0	0	0	0	NA	2.28448857927395	1.70030619490477
BGER000327	Dmel-Tmp-p24-1	Scaffold2	KN196492.1	2777638	2783686	FBpp0073441	FBgn0030341	A	993	6527	0.042981732709248	1	0	165.3165812531	0	0	-0.2725791872819	0.239003993154925
BGER000328	Dmel-Tmp-cg3534	Scaffold2	KN196492.1	2800123	2819174	FBpp0077672,FBpp0082813	NA	NA	3772	23281	-0.047821236500361	1	3	52.4879277766114	157.463783329834	0.75	-0.05954443011703	-3.0124390045184
BGER000329	BgerTmpM000329	Scaffold2	KN196492.1	2826210	2830262	NA	NA	NA	707	5363	0.249685449487789	0	0	0	0	NA	-0.9979588342735	-3.81893867043702
BGER000330	Hsap-Tmp-smad6	Scaffold2	KN196492.1	2845963	2848951	FBpp0082834	FBgn0020493	E	575	2948	-0.315470020463079	0	2	0	669.120107059217	1	0.550008516825914	-0.607810193089255
BGER000331	BgerTmpA000331	Scaffold2	KN196492.1	2984414	2985306	NA	NA	NA	148	964	0.0298632868746	0	0	0	0	NA	0.511569884034559	-0.871204117726186
BGER000332	BgerTmpA000332	Scaffold2	KN196492.1	3063798	3064493	NA	NA	NA	143	763	-0.257904773670271	0	0	0	0	NA	NA	NA
BGER000333	BgerTmpM000333	Scaffold2	KN196492.1	3110464	3133407	NA	NA	NA	3628	22388	-0.048093391859282	2	7	87.1687587168759	305.090655509066	0.777777777777778	2.42485433672683	2.81467832033986
BGER000334	BgerTmpM000334	Scaffold2	KN196492.1	3143323	3156529	NA	NA	NA	2240	13598	-0.071748846283345	0	0	0	0	NA	0.253152045999863	-0.231225944781654
BGER000335	Dmel-Tmp-cg13850	Scaffold2	KN196492.1	3237011	3253982	FBpp0083626	FBgn0038961	E	2665	18669	0.13486453023558	2	3	117.841150129625	176.761725194438	0.6	0.868506771590209	0.0573684620447775
BGER000336	Hsap-Tmp-pex11g	Scaffold2	KN196492.1	3254426	3262056	FBpp0300234	FBgn0039068	E	1394	8613	-0.046287413666497	1	1	131.044424059756	131.044424059756	0.5	-1.32699342318274	-3.66019513823133
BGER000337	Dmel-Tmp-orb	Scaffold2	KN196492.1	3305609	3310798	FBpp0083776	FBgn0004882	E	1164	6060	-0.293345948274382	1	0	192.678227360308	0	0	-4.70474696096303	-8.2529358612519
BGER000338	Dmel-Tmp-cg16941	Scaffold2	KN196492.1	3512260	3533396	FBpp0082817	FBgn0266917	E	2556	18373	0.172054788247021	28	4	1324.69129961679	189.241614230969	0.125	0.215519833585815	0.256505779669047
BGER000339	BgerTmpA000339	Scaffold2	KN196492.1	3537326	3550148	NA	NA	NA	1105	10538	0.579910126368272	6	2	467.909225610232	155.969741870077	0.25	-0.189465505717286	0.777303221832319
BGER000340	Dmel-Tmp-dnapol-alpha60	Scaffold2	KN196492.1	3555333	3561192	FBpp0077899	FBgn0259676	D	915	7098	0.281996242163128	8	0	1365.18771331058	0	0	-2.84853670562659	-4.02675752757471
BGER000341	Dmel-Tmp-tango10	Scaffold2	KN196492.1	3578656	3584474	FBpp0073397	FBgn0030330	A	746	6130	0.365066854596494	6	0	1031.10500085925	0	0	-0.0821316254046584	-1.08343199576552
BGER000342	BgerTmpM000342	Scaffold2	KN196492.1	3674479	3685922	NA	NA	NA	6933	25796	-0.777976974707805	22	2	1922.40475358266	174.764068507515	0.0833333333333333	-0.292748729486914	0.758981603349185
BGER000343	Dmel-Tmp-cg9302	Scaffold2	KN196492.1	3709057	3729595	FBpp0080049	FBgn0032514	B	3681	20800	-0.175158810194656	5	3	243.439310579872	146.063586347923	0.375	0.175233947125767	-2.73826294206727
BGER000344	BgerTmpM000344	Scaffold2	KN196492.1	4145469	4155358	NA	NA	NA	1572	8960	-0.162675169040051	0	1	0	101.112234580384	1	NA	NA
BGER000345	BgerTmpM000345	Scaffold2	KN196492.1	4236935	4240431	NA	NA	NA	464	3197	0.110949349926537	0	8	0	2287.67515012868	1	0.4062725562428	0.946665016915352
BGER000346	BgerTmpA000346	Scaffold2	KN196492.1	4256058	4258223	NA	NA	NA	468	2219	-0.428243451112805	0	1	0	461.680517082179	1	4.94226787789382	0.956116829561002
BGER000347	BgerTmpM000347	Scaffold20	KN196510.1	23019	26880	NA	NA	NA	666	4222	-0.00924018745051799	2	2	517.866390471258	517.866390471258	0.5	2.85973747277582	3.21268406930892
BGER000348	BgerTmpA000348	Scaffold20	KN196510.1	37018	41895	NA	NA	NA	943	5419	-0.150875712615479	0	3	0	615.006150061501	1	2.02157207149105	2.3729524622549
BGER000349	BgerTmpA000349	Scaffold20	KN196510.1	64872	67394	NA	NA	NA	473	2734	-0.142471529459747	0	2	0	792.707094728498	1	1.60007699881315	0.692881090105284
BGER000350	BgerTmpM000350	Scaffold20	KN196510.1	182475	188849	NA	NA	NA	1160	6638	-0.156948859663046	0	0	0	0	NA	-1.63365241935351	0.158555657028808
BGER000351	BgerTmpA000351	Scaffold20	KN196510.1	789335	790547	NA	NA	NA	686	3755	-0.22104025749759	0	0	0	0	NA	NA	NA
BGER000352	BgerTmpA000352	Scaffold20	KN196510.1	884321	884893	NA	NA	NA	270	1038	-0.730797552419362	0	0	0	0	NA	NA	NA
BGER000353	Hsap-Tmp-mfsd12	Scaffold20	KN196510.1	2044468	2063185	NA	NA	NA	2476	21139	0.420251226916675	32	5	1709.58435730313	267.122555828614	0.135135135135135	-1.60267516334881	0.0366290197735546
BGER000354	Dmel-Tmp-cg1518	Scaffold20	KN196510.1	2079190	2084082	FBpp0076956,FBpp0084161	NA	NA	741	5654	0.25815375179893	16	0	3269.97751890456	0	0	-1.8546829779949	-3.11221896529238
BGER000355	Hsap-Tmp-pygo2	Scaffold20	KN196510.1	2096469	2097427	NA	NA	NA	189	1305	0.114018983509763	1	1	1042.75286757039	1042.75286757039	0.5	0.0658821643136016	-2.85789264088279
BGER000356	BgerTmpM000356	Scaffold20	KN196510.1	2098611	2101979	NA	NA	NA	545	3307	-0.072377773199586	2	1	593.647966755714	296.823983377857	0.333333333333333	0.57643076366375	-1.45558246118003
BGER000357	Dmel-Tmp-idh	Scaffold20	KN196510.1	2127114	2128346	FBpp0305272	FBgn0001248	D	314	1406	-0.510812553545503	0	0	0	0	NA	-1.774711420458	-3.11331657411699
BGER000358	Dmel-Tmp-ttk	Scaffold20	KN196510.1	2211629	2212904	FBpp0085186	FBgn0003870	E	182	1438	0.30848063651419	0	0	0	0	NA	1.21581116176269	-2.08576381803879
BGER000359	BgerTmpA000359	Scaffold20	KN196510.1	2230803	2233278	NA	NA	NA	390	2625	0.077198709964825	0	0	0	0	NA	4.89670830301233	0.337149152653185
BGER000360	BgerTmpA000360	Scaffold20	KN196510.1	2249972	2250472	NA	NA	NA	55	556	0.664008675472436	0	0	0	0	NA	0.976785279646861	-2.98310923722203
BGER000361	BgerTmpA000361	Scaffold20	KN196510.1	2270785	2271459	NA	NA	NA	137	666	-0.392226399615676	0	6	0	8888.88888888889	1	0.822624282849198	-0.918399263606209
BGER000362	BgerTmpA000362	Scaffold20	KN196510.1	2323967	2324845	NA	NA	NA	175	817	-0.450591527413057	4	8	4550.62571103527	9101.25142207053	0.666666666666667	2.99408734550414	5.89751751141437
BGER000363	Dmel-Tmp-cg34127	Scaffold20	KN196510.1	2542358	2543140	FBpp0290894,FBpp0306055	NA	NA	173	831	-0.409496244592792	0	0	0	0	NA	4.36299327775884	5.33300109378352
BGER000364	BgerTmpA000364	Scaffold20	KN196510.1	3087471	3089318	NA	NA	NA	2103	11407	-0.234174021007668	2	0	1082.25108225108	0	0	NA	NA
BGER000365	BgerTmpA000365	Scaffold20	KN196510.1	3604656	3606428	NA	NA	NA	537	2922	-0.229610498908326	0	2	0	1128.03158488438	1	4.96774590169847	2.40248863075219
BGER000366	BgerTmpA000366	Scaffold20	KN196510.1	3811224	3811502	NA	NA	NA	54	371	0.106815190730923	1	2	3584.229390681	7168.45878136201	0.666666666666667	NA	NA
BGER000367	BgerTmpA000367	Scaffold20	KN196510.1	3989762	3993006	NA	NA	NA	694	3534	-0.325278211753056	3	5	924.499229583975	1540.83204930663	0.625	3.31345253479486	3.13039644426282
BGER000368	BgerTmpM000368	Scaffold15	KN196505.1	10538	22441	NA	NA	NA	1664	10697	0.010906223656311	5	8	420.02688172043	672.043010752688	0.615384615384615	1.72569024038376	0.627066618214121
BGER000369	Dmel-Tmp-cg2091	Scaffold15	KN196505.1	35321	41030	FBpp0078327	FBgn0037372	E	852	5887	0.115034608360498	2	3	350.262697022767	525.394045534151	0.6	-0.0498622130217559	0.891415099326909
BGER000370	Dmel-Tmp-cg14476	Scaffold15	KN196505.1	41314	68660	FBpp0070057	FBgn0027588	A	4574	28012	-0.059055961998285	16	29	585.073317000037	1060.44538706257	0.644444444444444	-0.0869329511217061	-1.75668318000957
BGER000371	BgerTmpM000371	Scaffold15	KN196505.1	96451	101478	NA	NA	NA	824	4987	-0.076116723244516	6	10	1193.31742243437	1988.86237072395	0.625	-0.761899584128245	2.19423846755565
BGER000372	BgerTmpM000372	Scaffold15	KN196505.1	122047	125984	NA	NA	NA	599	3433	-0.154730734557941	5	9	1269.68004062976	2285.42407313357	0.642857142857143	-0.378592434119379	2.02065139305339
BGER000373	BgerTmpA000373	Scaffold15	KN196505.1	1532884	1533507	NA	NA	NA	243	872	-0.830200862555266	0	0	0	0	NA	1.37563787975856	0.768573813631714
BGER000374	BgerTmpA000374	Scaffold15	KN196505.1	1688200	1689950	NA	NA	NA	1335	7070	-0.268702210604567	0	1	0	571.102227298686	1	6.2577383870565	3.68943495889688
BGER000375	BgerTmpM000375	Scaffold15	KN196505.1	2147956	2150154	NA	NA	NA	424	2446	-0.145284449762224	1	13	454.75216007276	5911.77808094588	0.928571428571429	NA	NA
BGER000376	BgerTmpA000376	Scaffold15	KN196505.1	2159364	2161079	NA	NA	NA	338	1905	-0.178876837627911	1	9	582.750582750583	5244.75524475525	0.9	NA	NA
BGER000377	BgerTmpM000377	Scaffold15	KN196505.1	2272113	2286225	NA	NA	NA	2371	14854	-0.026288768236051	0	1	0	70.8566569829236	1	0.96649431153891	-0.106772615681602
BGER000378	BgerTmpA000378	Scaffold15	KN196505.1	2273640	2274746	NA	NA	NA	335	1952	-0.13085263150866	0	1	0	903.342366757001	1	1.57137882107625	3.07345015745908
BGER000379	Dmel-Tmp-mrpl3	Scaffold15	KN196505.1	2304837	2312181	FBpp0073906	FBgn0030686	A	1364	8554	-0.024817120874251	0	0	0	0	NA	-0.0367830785737122	1.08626419598542
BGER000380	Hsap-Tmp-ift81	Scaffold15	KN196505.1	2319226	2341143	NA	NA	NA	4423	26472	-0.092202634312526	0	10	0	456.246007847431	1	2.71757570655096	2.88980363648862
BGER000381	BgerTmpM000381	Scaffold15	KN196505.1	2347534	2350944	NA	NA	NA	660	3805	-0.14621415958132	0	0	0	0	NA	2.60433952196052	1.3474047263389
BGER000382	Dmel-Tmp-l(2)37cb	Scaffold15	KN196505.1	2361623	2381818	FBpp0073717,FBpp0080706,FBpp0086647,FBpp0088040,FBpp0079537,FBpp0077107	NA	NA	3364	21450	-0.000844646707285013	0	1	0	49.5147553971083	1	0.137934014224942	0.906055660748047
BGER000383	Dmel-Tmp-mrpl15	Scaffold15	KN196505.1	2383622	2387125	FBpp0077885	FBgn0036990	D	482	3443	0.162988445613542	0	0	0	0	NA	-0.837873359644428	-0.085072733237428
BGER000384	Dmel-Tmp-dlic	Scaffold15	KN196505.1	2433490	2434538	FBpp0073299	FBgn0030276	A	192	1207	-0.021325223692547	0	0	0	0	NA	-0.580500396524535	-0.482007051878774
BGER000385	Dmel-Tmp-cg13625	Scaffold15	KN196505.1	2459184	2463324	FBpp0084051	FBgn0039210	E	714	4297	-0.084238885981573	0	0	0	0	NA	0.732223708272818	0.200140255205057
BGER000386	BgerTmpA000386	Scaffold15	KN196505.1	2480669	2491065	NA	NA	NA	1718	9996	-0.132951818778171	0	1	0	96.1815908435126	1	1.73546673734559	5.97340160304824
BGER000387	Hsap-Tmp-mib1	Scaffold15	KN196505.1	2504906	2516490	FBpp0080686,FBpp0075275	NA	NA	1734	8668	-0.351977428854573	0	0	0	0	NA	1.26675755303501	-0.24696765120523
BGER000388	BgerTmpM000388	Scaffold15	KN196505.1	3216027	3219574	NA	NA	NA	282	1757	-0.034225560116829	0	0	0	0	NA	-0.340540503953979	-1.03546716622003
BGER000389	BgerTmpM000389	Scaffold15	KN196505.1	4029230	4036980	NA	NA	NA	739	3093	-0.608212119783298	1	12	129.015610888918	1548.18733066701	0.923076923076923	0.714381107248497	-1.48229117013355
BGER000390	BgerTmpM000390	Scaffold15	KN196505.1	4044292	4048792	NA	NA	NA	564	2853	-0.334860004543485	2	1	444.345700955343	222.172850477672	0.333333333333333	1.43155305174713	-0.679370583257433
BGER000391	BgerTmpM000391	Scaffold12	KN196502.1	220011	220639	NA	NA	NA	569	3908	0.106357225935392	0	1	0	1589.82511923688	1	NA	NA
BGER000392	BgerTmpA000392	Scaffold12	KN196502.1	402941	404338	NA	NA	NA	608	3676	-0.077579145880963	0	0	0	0	NA	5.62223052035948	0.108952734874551
BGER000393	BgerTmpM000393	Scaffold12	KN196502.1	449819	453626	NA	NA	NA	755	3728	-0.369719373284573	0	3	0	787.81512605042	1	-5.73100196665271	-9.0304022624869
BGER000394	BgerTmpA000394	Scaffold12	KN196502.1	468823	470913	NA	NA	NA	461	2148	-0.453417346170337	0	3	0	1434.72022955524	1	-9.46975172469164	-13.3582705106969
BGER000395	BgerTmpA000395	Scaffold12	KN196502.1	482835	484433	NA	NA	NA	274	1644	-0.088610183005255	1	0	625.390869293308	0	0	NA	-8.84755507248465
BGER000396	BgerTmpA000396	Scaffold12	KN196502.1	496733	498676	NA	NA	NA	981	4387	-0.51266301892642	10	11	5144.0329218107	5658.43621399177	0.523809523809524	-3.60023509342929	NA
BGER000397	BgerTmpA000397	Scaffold12	KN196502.1	511544	513487	NA	NA	NA	734	3084	-0.60262188665459	14	4	7201.64609053498	2057.61316872428	0.222222222222222	NA	-9.44579011747592
BGER000398	BgerTmpA000398	Scaffold12	KN196502.1	526843	528759	NA	NA	NA	559	2799	-0.349581384996687	2	5	1043.29681794471	2608.24204486176	0.714285714285714	-7.01665928930138	-9.86870535880807
BGER000399	BgerTmpA000399	Scaffold12	KN196502.1	537522	539531	NA	NA	NA	582	2298	-0.692284943988582	2	0	995.02487562189	0	0	NA	-9.2502527038273
BGER000400	BgerTmpA000400	Scaffold12	KN196502.1	548709	550742	NA	NA	NA	542	2337	-0.565279706297458	5	14	2458.21042281219	6882.98918387414	0.736842105263158	-6.29208492688099	-10.4004027088645
BGER000401	BgerTmpM000401	Scaffold12	KN196502.1	559885	564914	NA	NA	NA	797	4207	-0.273432494948094	3	11	596.421471172962	2186.8787276342	0.785714285714286	-6.29208492688099	-10.1031627135927
BGER000402	BgerTmpA000402	Scaffold12	KN196502.1	572367	574109	NA	NA	NA	360	2055	-0.160503101487041	1	4	573.72346528973	2294.89386115892	0.8	NA	-9.76118105471915
BGER000403	BgerTmpA000403	Scaffold12	KN196502.1	593692	595284	NA	NA	NA	297	1782	-0.088610183005255	3	12	1883.23917137476	7532.95668549906	0.8	-2.42094067082104	-5.26401076664923
BGER000404	Hsap-Tmp-stx12	Scaffold12	KN196502.1	635661	659956	FBpp0078007	FBgn0267849	D	3237	19682	-0.069425125808761	14	92	576.226539348041	3786.63154428713	0.867924528301887	0.268978982762871	-0.680619434795424
BGER000405	Hsap-Tmp-tcf25	Scaffold12	KN196502.1	670955	673943	FBpp0076407	FBgn0027549	D	520	3164	-0.068406612282074	12	1	4014.7206423553	334.560053529609	0.0769230769230769	0.208440759623795	-0.650864574145741
BGER000406	BgerTmpA000406	Scaffold12	KN196502.1	700071	746250	NA	NA	NA	5108	30605	-0.09063574573521	33	96	714.595062797748	2078.82200086618	0.744186046511628	2.76880501743741	-1.32577765668629
BGER000407	Dmel-Tmp-jarid2	Scaffold12	KN196502.1	746284	763803	FBpp0076196	FBgn0036004	D	3094	19000	-0.055118367069775	16	14	913.24200913242	799.086757990868	0.466666666666667	2.31919707590443	-0.720205067794575
BGER000408	Dmel-Tmp-cg14971	Scaffold12	KN196502.1	818712	824293	FBpp0073002	FBgn0035449	D	1048	7669	0.197827069030348	2	7	358.294518093873	1254.03081332856	0.777777777777778	-0.42499737960474	-2.47423333680312
BGER000409	Dmel-Tmp-cg5181	Scaffold12	KN196502.1	833773	834396	FBpp0079091	FBgn0031909	B	74	638	0.434386564409508	0	1	0	1602.5641025641	1	-0.230962890570953	-0.681103999268131
BGER000410	BgerTmpM000410	Scaffold12	KN196502.1	835993	858009	NA	NA	NA	3381	19456	-0.148879471176203	6	27	272.516691647363	1226.32511241314	0.818181818181818	-1.0528209594569	-0.207038728644545
BGER000411	BgerTmpM000411	Scaffold12	KN196502.1	860721	864253	NA	NA	NA	392	3628	0.536676212686903	8	3	2264.36456269459	849.136711010473	0.272727272727273	-2.17688716595526	-3.52258844591778
BGER000412	Hsap-Tmp-cndp2	Scaffold12	KN196502.1	872652	887738	NA	NA	NA	2654	16932	-6.05657781849733e-05	4	11	265.128918936833	729.104527076291	0.733333333333333	-2.61318955986944	-3.94061398191742
BGER000413	Dmel-Tmp-dikar	Scaffold12	KN196502.1	901218	907850	FBpp0303178	FBgn0261934	D	1336	8344	-0.030753533680698	4	8	603.045379164782	1206.09075832956	0.666666666666667	0.612844031986523	-3.80371301047692
BGER000414	BgerTmpA000414	Scaffold12	KN196502.1	944451	959316	NA	NA	NA	2318	13344	-0.14833396128822	6	17	403.605542849455	1143.54903807346	0.739130434782609	2.47222523697872	-1.80203882652758
BGER000415	Hsap-Tmp-nfxl1	Scaffold12	KN196502.1	980891	1006400	FBpp0073100	FBgn0035518	D	4463	28690	0.01088957267776	9	26	352.802822422579	1019.20815366523	0.742857142857143	-0.317326162266744	0.234372692857446
BGER000416	Dmel-Tmp-cg43780	Scaffold12	KN196502.1	1007473	1012787	FBpp0303897	FBgn0264302	D	892	5793	0.02562236602509	7	7	1317.0272812794	1317.0272812794	0.5	-1.09576204618199	-1.23621647985152
BGER000417	Dmel-Tmp-cg11943	Scaffold12	KN196502.1	1021079	1026659	FBpp0074567	FBgn0031078	A	701	4696	0.070373375373018	2	3	358.358717075793	537.538075613689	0.6	-0.236282450665807	-2.02794130043607
BGER000418	BgerTmpM000418	Scaffold12	KN196502.1	1079972	1091806	NA	NA	NA	1812	11084	-0.06074892829123	51	98	4309.25221799746	8280.52386987748	0.657718120805369	-0.25792996521677	-0.658692416007171
BGER000419	Dmel-Tmp-cg17075	Scaffold12	KN196502.1	1171271	1173535	FBpp0077801	FBgn0031239	B	352	2007	-0.162179401001092	1	1	441.501103752759	441.501103752759	0.5	4.90897503026803	3.52210134363843
BGER000420	BgerTmpA000420	Scaffold12	KN196502.1	1341550	1342269	NA	NA	NA	169	845	-0.351644588839049	0	0	0	0	NA	-11.8421109013067	NA
BGER000421	BgerTmpM000421	Scaffold12	KN196502.1	1388168	1392832	NA	NA	NA	424	2469	-0.131782017146829	0	0	0	0	NA	0.670057113414514	-0.484343489712984
BGER000422	Dmel-Tmp-cg3645	Scaffold12	KN196502.1	1400106	1406647	FBpp0077799	FBgn0031238	B	1000	6319	-0.013876417917419	21	40	3210.02751452155	6114.3381228982	0.655737704918033	2.0188901468008	-0.044418333017802
BGER000423	BgerTmpM000423	Scaffold12	KN196502.1	1422128	1424235	NA	NA	NA	217	1482	0.098205816134943	0	3	0	1423.14990512334	1	-2.40667645477495	3.38645024033226
BGER000424	BgerTmpA000424	Scaffold12	KN196502.1	1438580	1458989	NA	NA	NA	3598	21988	-0.062123390940132	14	24	685.9382655561	1175.89416952474	0.631578947368421	-0.772988454322982	0.76458599303072
BGER000425	Dmel-Tmp-cg17672	Scaffold12	KN196502.1	1544186	1546527	FBpp0110281	FBgn0083978	D	353	2435	0.112608999972113	1	4	426.985482493595	1707.94192997438	0.8	-1.62111999356691	-1.4715673551969
BGER000426	BgerTmpM000426	Scaffold12	KN196502.1	1553685	1588977	NA	NA	NA	4880	30258	-0.041209105498181	14	33	396.679228175559	935.02960927096	0.702127659574468	1.11751245073973	0.252959089224808
BGER000427	Dmel-Tmp-cg10107	Scaffold12	KN196502.1	1609058	1661707	FBpp0076659	FBgn0035713	D	8529	53852	-0.015021262812642	33	79	626.780626780627	1500.47483380817	0.705357142857143	1.18279831475108	1.22476064070829
BGER000428	BgerTmpM000428	Scaffold12	KN196502.1	1682101	1696488	NA	NA	NA	1817	12203	0.074032856841696	35	17	2432.58270781207	1181.54017236586	0.326923076923077	0.8862473376112	-1.79996581750575
BGER000429	BgerTmpM000429	Scaffold12	KN196502.1	1713313	1716239	NA	NA	NA	458	3124	0.096402266318624	8	19	2733.17389818927	6491.28800819952	0.703703703703704	2.05401603063197	0.204413137902992
BGER000430	Dmel-Tmp-cg18619	Scaffold12	KN196502.1	1739083	1742027	FBpp0088679	FBgn0032202	B	366	2662	0.189022333901438	1	5	339.55857385399	1697.79286926995	0.833333333333333	0.27783914574847	-0.418358007914017
BGER000431	BgerTmpA000431	Scaffold12	KN196502.1	1805035	1810713	NA	NA	NA	1152	6521	-0.172620180771745	7	7	1232.61137524212	1232.61137524212	0.5	0.922801998907367	-1.34805300394241
BGER000432	BgerTmpM000432	Scaffold12	KN196502.1	1846454	1871143	NA	NA	NA	3426	20934	-0.06232173689488	9	18	364.520048602673	729.040097205346	0.666666666666667	-1.8665651266982	-0.211926851822873
BGER000433	Dmel-Tmp-beat-iia	Scaffold12	KN196502.1	1874316	1888110	FBpp0082852,FBpp0082894	NA	NA	1934	11223	-0.13677401193127	6	0	434.940195723088	0	0	1.71836548991531	2.83775388214598
BGER000434	BgerTmpM000434	Scaffold12	KN196502.1	1904297	1911251	NA	NA	NA	1224	6184	-0.336635922494216	2	4	287.562904385334	575.125808770669	0.666666666666667	0.332351047752123	1.12861049914724
BGER000435	BgerTmpM000435	Scaffold12	KN196502.1	1918670	1926357	NA	NA	NA	2102	11577	-0.212145808426179	4	1	520.291363163372	130.072840790843	0.2	0.13812712876753	1.399999047421
BGER000436	Dmel-Tmp-cg8005	Scaffold12	KN196502.1	1991165	1996600	FBpp0076418	FBgn0035854	D	815	5484	0.076783922934374	0	0	0	0	NA	-0.378237618867593	1.41929591187708
BGER000437	Dmel-Tmp-sgl	Scaffold12	KN196502.1	2107149	2136185	FBpp0076647	FBgn0261445	D	3093	20762	0.073294002696558	6	0	206.632916623618	0	0	-1.11796090060795	-0.60879497615955
BGER000438	BgerTmpM000438	Scaffold12	KN196502.1	2220931	2234728	NA	NA	NA	2820	17614	-0.030617180461816	9	1	652.268444702131	72.4742716335701	0.1	-0.0429738231572299	-3.52284756302127
BGER000439	Dmel-Tmp-babo	Scaffold12	KN196502.1	2242654	2251150	FBpp0087739	FBgn0011300	C	1475	9140	-0.042093472917546	2	0	235.3771919501	0	0	0.739168667236536	-2.54659273519436
BGER000440	BgerTmpA000440	Scaffold12	KN196502.1	2300968	2307833	NA	NA	NA	950	7237	0.255819669325132	1	0	145.645208272648	0	0	1.28562219893176	-1.18360751985921
BGER000441	Hsap-Tmp-mcph1	Scaffold12	KN196502.1	2321134	2324469	FBpp0290646	FBgn0260959	C	605	3840	-0.00747342027984998	14	1	4196.64268585132	299.760191846523	0.0666666666666667	0.967147252109723	0.259298302768524
BGER000442	Dmel-Tmp-prm	Scaffold12	KN196502.1	2333789	2351444	FBpp0076321	FBgn0003149	D	2635	20374	0.27728169978595	19	6	1076.12143180788	339.827820570911	0.24	1.63385872693389	3.97652776570565
BGER000443	BgerTmpM000443	Scaffold12	KN196502.1	2366368	2382695	NA	NA	NA	2476	18093	0.195775737640507	24	6	1469.86771190593	367.466927976482	0.2	1.661342527926	3.99481333083105
BGER000444	BgerTmpM000444	Scaffold12	KN196502.1	2408458	2410851	NA	NA	NA	365	2055	-0.180402658924746	0	0	0	0	NA	0.408228575910674	1.94209442925864
BGER000445	BgerTmpM000445	Scaffold12	KN196502.1	2591557	2645225	NA	NA	NA	8948	53714	-0.087911684433612	62	11	1155.22927574577	204.960032793605	0.150684931506849	3.54883624059281	2.50001836646644
BGER000446	BgerTmpM000446	Scaffold12	KN196502.1	2992238	3019681	NA	NA	NA	4635	28557	-0.050369499879355	15	2	546.567555749891	72.8756740999854	0.117647058823529	2.80214790714502	2.02264461093459
BGER000447	Dmel-Tmp-fhos	Scaffold12	KN196502.1	3026295	3050733	FBpp0306020	FBgn0266084	D	3237	25992	0.331765694393899	23	1	941.118703711281	40.9182045091861	0.0416666666666667	2.08288605688306	2.85016677809091
BGER000448	BgerTmpM000448	Scaffold12	KN196502.1	3086986	3098169	NA	NA	NA	1809	12577	0.123950839467321	29	1	2592.98998569385	89.4134477825465	0.0333333333333333	NA	NA
BGER000449	BgerTmpA000449	Scaffold12	KN196502.1	3218755	3219627	NA	NA	NA	92	1198	1.02927755300536	0	0	0	0	NA	1.87403713383666	NA
BGER000450	BgerTmpA000450	Scaffold12	KN196502.1	3331212	3332787	NA	NA	NA	358	1492	-0.61435664073543	0	0	0	0	NA	-2.24897235157957	NA
BGER000451	Dmel-Tmp-trpa1	Scaffold12	KN196502.1	3370415	3381213	FBpp0304207	FBgn0035934	D	2089	13679	0.037505684961207	1	0	92.6011667747014	0	0	1.30814143915369	1.4314895888783
BGER000452	BgerTmpM000452	Scaffold12	KN196502.1	3390775	3402994	NA	NA	NA	2151	12879	-0.091631534980493	1	2	81.8330605564648	163.66612111293	0.666666666666667	1.5389021472454	0.534603217593599
BGER000453	Dmel-Tmp-cg6321	Scaffold12	KN196502.1	3449970	3470629	FBpp0075971	FBgn0036117	D	3904	23046	-0.112081272037077	2	4	96.8054211035818	193.610842207164	0.666666666666667	-1.77304782388724	-1.81837437657488
BGER000454	BgerTmpA000454	Scaffold12	KN196502.1	3783522	3785234	NA	NA	NA	242	1808	0.227743041414181	1	0	583.771161704612	0	0	-5.37938736708395	-7.29636036434662
BGER000455	Dmel-Tmp-fkbp13	Scaffold12	KN196502.1	3808764	3816977	FBpp0297155	FBgn0010470	C	1534	8513	-0.201203536134317	15	0	1826.15047479912	0	0	-2.68551185226461	-2.69269880506124
BGER000456	BgerTmpM000456	Scaffold12	KN196502.1	3923607	3953170	NA	NA	NA	5274	31122	-0.112607384506378	18	53	608.848599648221	1792.72087674198	0.746478873239437	0.511178950123229	-0.366065444130981
BGER000457	Dmel-Tmp-cg10348	Scaffold3	KN196493.1	353994	355661	FBpp0309811	FBgn0032707	B	343	1600	-0.451781260124499	2	6	1199.04076738609	3597.12230215827	0.75	-2.23133273718392	0.307953703046533
BGER000458	BgerTmpA000458	Scaffold3	KN196493.1	1448241	1450028	NA	NA	NA	3998	23141	-0.140471851451615	0	0	0	0	NA	-0.266677017206288	1.44331992542106
BGER000459	BgerTmpM000459	Scaffold3	KN196493.1	1981871	2003934	NA	NA	NA	3957	27564	0.126733608399967	2	9	90.6453952139231	407.904278462654	0.818181818181818	-2.82600323386414	-2.94138954291789
BGER000460	BgerTmpA000460	Scaffold3	KN196493.1	2030460	2031089	NA	NA	NA	232	1422	-0.057847929234568	0	0	0	0	NA	NA	NA
BGER000461	BgerTmpA000461	Scaffold3	KN196493.1	2104022	2105347	NA	NA	NA	178	1454	0.356505439226785	1	0	754.147812971342	0	0	0.392714735898186	1.51444555401574
BGER000462	Hsap-Tmp-mecom	Scaffold3	KN196493.1	2140129	2144202	FBpp0294066	FBgn0045852	B	654	4177	0.00153191893829902	13	0	3190.96710849288	0	0	1.6439183444713	-0.399239351122708
BGER000463	Dmel-Tmp-gus	Scaffold3	KN196493.1	3939981	3954844	FBpp0301580	FBgn0026238	C	2374	14695	-0.043639164829623	38	2	2556.51237890204	134.553283100108	0.05	0.268248385358808	1.18568059760142
BGER000464	BgerTmpM000464	Scaffold25	KN196515.1	284697	301858	NA	NA	NA	2990	17827	-0.097726132457465	18	33	1048.82880783126	1922.8528143573	0.647058823529412	3.51448925893553	4.21916085590009
BGER000465	BgerTmpA000465	Scaffold25	KN196515.1	456468	485604	NA	NA	NA	4686	29043	-0.041811058660293	11	63	377.526855887703	2162.19926553866	0.851351351351351	4.42035901226501	5.01396400787327
BGER000466	BgerTmpM000466	Scaffold25	KN196515.1	518951	527294	NA	NA	NA	920	5684	-0.046371895428007	13	36	1558.00575263663	4314.47746883988	0.73469387755102	2.25651524184127	-0.962741837194428
BGER000467	Dmel-Tmp-bsg25d	Scaffold25	KN196515.1	528195	560169	FBpp0302745	FBgn0000228	B	4810	31164	0.022198937015748	51	123	1594.99609069586	3846.75527756059	0.706896551724138	0.149664322684057	-0.276130533579167
BGER000468	BgerTmpM000468	Scaffold25	KN196515.1	562727	565446	NA	NA	NA	411	2695	0.039502290231773	3	4	1102.94117647059	1470.58823529412	0.571428571428571	-0.541823409108571	-0.939831135759825
BGER000469	Hsap-Tmp-celf2	Scaffold25	KN196515.1	609550	619590	FBpp0079926,FBpp0293396	NA	NA	1657	10387	-0.025439159878795	13	8	1294.69176376855	796.733393088338	0.380952380952381	0.410061968049079	0.154858386631246
BGER000470	BgerTmpM000470	Scaffold25	KN196515.1	623529	654594	NA	NA	NA	3930	27397	0.127844023903786	15	32	482.842979463079	1030.06502285457	0.680851063829787	0.287667546733829	0.143686064399456
BGER000471	BgerTmpA000471	Scaffold25	KN196515.1	1372191	1372430	NA	NA	NA	53	319	-0.084080524524741	0	0	0	0	NA	-1.34114790922226	-2.15574991014263
BGER000472	BgerTmpM000472	Scaffold25	KN196515.1	2089499	2090367	NA	NA	NA	407	2172	-0.257649280188297	0	0	0	0	NA	NA	NA
BGER000473	BgerTmpA000473	Scaffold25	KN196515.1	2865364	2866344	NA	NA	NA	12279	55380	-0.50040070263636	1	0	1019.36799184506	0	0	2.29796028740371	-0.741778591312708
BGER000474	Hsap-Tmp-tnpo3	Scaffold25	KN196515.1	3260927	3290086	FBpp0077399	FBgn0031456	B	4865	30489	-0.025795561264253	12	7	411.522633744856	240.054869684499	0.368421052631579	-1.49652208047757	-1.18432050664912
BGER000475	BgerTmpM000475	Scaffold25	KN196515.1	3312937	3313789	NA	NA	NA	138	960	0.124793455103938	0	0	0	0	NA	-1.56945213138399	-1.96837073161608
BGER000476	Dmel-Tmp-cg7429	Scaffold25	KN196515.1	3313680	3322341	FBpp0079162	FBgn0031979	B	1273	8689	0.097385046679726	1	1	115.446779034865	115.446779034865	0.5	-0.435071937659064	0.376039205429166
BGER000477	Dmel-Tmp-rpl36a	Scaffold25	KN196515.1	3334548	3337566	FBpp0079168	FBgn0031980	B	323	2441	0.244293541360817	0	0	0	0	NA	1.53927716869742	0.463484822166316
BGER000478	BgerTmpM000478	Scaffold25	KN196515.1	3337114	3353356	NA	NA	NA	2688	17555	0.033704269262946	4	1	246.259927353321	61.5649818383304	0.2	1.13811483303561	1.65224594411316
BGER000479	BgerTmpM000479	Scaffold25	KN196515.1	3424659	3430121	NA	NA	NA	923	5320	-0.146548990983634	0	0	0	0	NA	-0.558710449380662	1.84131360736845
BGER000480	Dmel-Tmp-cg7810	Scaffold25	KN196515.1	3541964	3549042	FBpp0079232	FBgn0032017	B	1128	7575	0.073906137122471	3	4	423.788670716203	565.051560954937	0.571428571428571	0.504058875483152	1.02278696763064
BGER000481	BgerTmpM000481	Scaffold25	KN196515.1	3565960	3569340	NA	NA	NA	536	3505	0.035536854713801	0	0	0	0	NA	-0.957066223195905	-0.83988517449701
BGER000482	BgerTmpM000482	Scaffold25	KN196515.1	3571511	3574888	NA	NA	NA	535	3164	-0.109433880542129	3	3	888.09946714032	888.09946714032	0.5	-1.36026641274143	-0.767939038879763
BGER000483	BgerTmpM000483	Scaffold25	KN196515.1	3577376	3605956	NA	NA	NA	4920	31652	0.01199375793315	14	32	489.835904971834	1119.62492564991	0.695652173913043	-0.580547469514316	-0.0192908563044703
BGER000484	BgerTmpA000484	Scaffold25	KN196515.1	3617041	3618642	NA	NA	NA	200	1608	0.333622817677792	8	10	4993.75780274657	6242.19725343321	0.555555555555556	-0.878132371611173	-2.17384169630191
BGER000485	BgerTmpM000485	Scaffold25	KN196515.1	3701324	3703231	NA	NA	NA	292	1972	0.082046593771483	0	0	0	0	NA	2.16037883153372	0.377837608694013
BGER000486	Dmel-Tmp-cg3921	Scaffold25	KN196515.1	3718766	3726283	FBpp0297894	FBgn0031571	B	914	5990	0.038717248891667	0	0	0	0	NA	0.125868114605632	-0.250560660525106
BGER000487	BgerTmpM000487	Scaffold25	KN196515.1	3787662	3801357	NA	NA	NA	2048	12473	-0.067051800951124	40	81	2920.56074766355	5914.13551401869	0.669421487603306	NA	NA
BGER000488	BgerTmpA000488	Scaffold25	KN196515.1	3984034	3985440	NA	NA	NA	366	1748	-0.417783052509856	0	0	0	0	NA	2.88172699923807	3.89781224042428
BGER000489	BgerTmpA000489	Scaffold25	KN196515.1	4002979	4003896	NA	NA	NA	397	1690	-0.583760349699823	0	1	0	1089.32461873638	1	-1.4487922153132	6.36512213713213
BGER000490	BgerTmpA000490	Scaffold25	KN196515.1	4005012	4005827	NA	NA	NA	470	1435	-1.06325460872836	0	0	0	0	NA	-5.09338136390363	1.73452844907028
BGER000491	BgerTmpA000491	Scaffold14	KN196504.1	52129	54243	NA	NA	NA	403	2238	-0.200214391277985	4	0	1891.25295508274	0	0	1.36433586791828	0.30782763607308
BGER000492	Dmel-Tmp-cg34371	Scaffold14	KN196504.1	122508	142853	FBpp0303272	FBgn0085400	C	3868	20503	-0.267397363266282	27	17	1327.04217045119	835.545070284085	0.386363636363636	1.75726280997406	2.88933259866922
BGER000493	BgerTmpM000493	Scaffold14	KN196504.1	722570	745014	NA	NA	NA	6623	28496	-0.568370025517999	11	31	490.086879037648	1381.15393183337	0.738095238095238	2.60059418264966	1.29425038456426
BGER000494	Hsap-Tmp-adprhl2	Scaffold14	KN196504.1	757029	765939	NA	NA	NA	1576	9749	-0.044585975969253	0	1	0	112.220850634048	1	0.428256492075291	2.33614730875748
BGER000495	Hsap-Tmp-ide	Scaffold14	KN196504.1	769312	774788	FBpp0271781	FBgn0001247	D	818	5706	0.128734314913559	0	6	0	1095.49023187877	1	-1.26626547890721	-0.447811873582871
BGER000496	BgerTmpA000496	Scaffold14	KN196504.1	819017	824477	NA	NA	NA	562	3559	-0.010742786437552	4	24	732.466581212232	4394.79948727339	0.857142857142857	-0.053313510878364	1.29690379800612
BGER000497	Dmel-Tmp-mspo	Scaffold14	KN196504.1	947532	956324	FBpp0086606	FBgn0020269	C	1196	7432	-0.038039571541864	21	41	2388.26339133402	4662.79995450927	0.661290322580645	-2.19421301978665	-3.42740163322952
BGER000498	Dmel-Tmp-cg13315	Scaffold14	KN196504.1	1051573	1051797	FBpp0076257	FBgn0040827	D	34	282	0.378515827422042	0	0	0	0	NA	-3.54650273470782	-0.0212806944312829
BGER000499	Dmel-Tmp-cg7470	Scaffold14	KN196504.1	1096540	1125747	FBpp0078130	FBgn0037146	D	6331	35584	-0.182849291226339	32	2	1095.59024924678	68.4743905779239	0.0588235294117647	-0.260559185087812	0.663927710114388
BGER000500	BgerTmpM000500	Scaffold14	KN196504.1	1143728	1165053	NA	NA	NA	4211	23154	-0.214546014633095	11	15	515.802307043046	703.366782331426	0.576923076923077	-1.69834241111965	-2.08321210134992
BGER000501	BgerTmpA000501	Scaffold14	KN196504.1	1231135	1235074	NA	NA	NA	605	4205	0.123526069254138	2	5	507.61421319797	1269.03553299492	0.714285714285714	-1.06345971465179	-1.89486392109141
BGER000502	BgerTmpM000502	Scaffold14	KN196504.1	1245368	1252231	NA	NA	NA	767	4225	-0.211919825172436	21	30	3059.44055944056	4370.62937062937	0.588235294117647	-1.73048732723275	-4.80738681257279
BGER000503	BgerTmpA000503	Scaffold14	KN196504.1	1252563	1253792	NA	NA	NA	536	1340	-1.35164458883905	4	4	3252.0325203252	3252.0325203252	0.5	-2.5412842374009	2.37020350947291
BGER000504	BgerTmpM000504	Scaffold14	KN196504.1	1259630	1268334	NA	NA	NA	1095	5994	-0.220984469701373	13	21	1493.39460080414	2412.40666283745	0.617647058823529	-2.23208842722962	1.4255934732641
BGER000505	BgerTmpA000505	Scaffold14	KN196504.1	1281626	1283539	NA	NA	NA	277	2112	0.257079269582854	1	0	522.466039707419	0	0	-0.445984646158654	0.49345575422734
BGER000506	BgerTmpA000506	Scaffold14	KN196504.1	1298840	1300213	NA	NA	NA	290	1472	-0.329919817684333	0	1	0	727.802037845706	1	-3.80555451412677	-1.11787156268223
BGER000507	BgerTmpA000507	Scaffold14	KN196504.1	1621646	1622131	NA	NA	NA	162	988	-0.065055455026359	1	0	2057.61316872428	0	0	-0.258943712234299	1.28849820709439
BGER000508	BgerTmpA000508	Scaffold14	KN196504.1	1622369	1622959	NA	NA	NA	134	929	0.119872912198469	0	0	0	0	NA	NA	NA
BGER000509	BgerTmpA000509	Scaffold14	KN196504.1	1960744	1962243	NA	NA	NA	838	4592	-0.219472190750075	0	1	0	666.666666666667	1	NA	NA
BGER000510	BgerTmpA000510	Scaffold14	KN196504.1	1991278	1991848	NA	NA	NA	132	742	-0.182691426464062	0	0	0	0	NA	0.425685355764318	4.8063031869292
BGER000511	Dmel-Tmp-oct-tyrr	Scaffold14	KN196504.1	2222183	2223613	FBpp0078132	FBgn0004514	D	284	1490	-0.28222318788157	0	0	0	0	NA	2.87704765212608	2.24055641561839
BGER000512	Dmel-Tmp-ip3k2	Scaffold14	KN196504.1	2574337	2596184	FBpp0111486	NA	NA	2911	22145	0.253821568923501	26	0	1190.04027828634	0	0	-1.05263909080181	-0.44866162232806
BGER000513	Dmel-Tmp-sbr	Scaffold14	KN196504.1	3613878	3623028	FBpp0073267	FBgn0003321	A	1725	9944	-0.146342749226821	0	1	0	109.277674571085	1	1.58202056217328	1.95664773592344
BGER000514	BgerTmpM000514	Scaffold14	KN196504.1	3633099	3635850	NA	NA	NA	540	3168	-0.121031660697633	2	0	726.744186046512	0	0	1.10173821583569	1.96455984742718
BGER000515	BgerTmpM000515	Scaffold14	KN196504.1	3640162	3645726	NA	NA	NA	1029	7369	0.16665318770046	5	0	898.472596585804	0	0	1.7048752291719	0.868368048204208
BGER000516	BgerTmpM000516	Scaffold14	KN196504.1	3656149	3660617	NA	NA	NA	1065	9591	0.497255130662064	1	0	223.763705526964	0	0	2.10959264007562	1.8209938792236
BGER000517	Dmel-Tmp-cg5455	Scaffold14	KN196504.1	3682276	3687736	FBpp0084387	FBgn0039430	E	1082	5830	-0.243777299465368	1	0	183.116645303058	0	0	2.41503875805202	0.762447423204261
BGER000518	Dmel-Tmp-cg3819	Scaffold14	KN196504.1	3817301	3821470	FBpp0074815,FBpp0074836,FBpp0075602	NA	NA	581	4139	0.15909949609935	0	3	0	719.424460431655	1	-1.36201682297698	-10.730559007564
BGER000519	Dmel-Tmp-cg8032	Scaffold14	KN196504.1	3836784	3852531	FBpp0081369	FBgn0037606	E	3204	20032	-0.029212269202504	2	19	127.000254000508	1206.50241300483	0.904761904761905	0.645980899778744	-1.88872781331792
BGER000520	Dmel-Tmp-cg5590	Scaffold59	KN196549.1	20414	30852	FBpp0084585	FBgn0039537	E	1896	5850	-1.04809502326654	6	1	574.767698055369	95.7946163425616	0.142857142857143	-2.31709490902059	-3.27917134775837
BGER000521	BgerTmpM000521	Scaffold59	KN196549.1	42327	49541	NA	NA	NA	1130	3775	-0.933418811929158	3	0	415.800415800416	0	0	-2.3159040289291	-2.60325169128506
BGER000522	BgerTmpM000522	Scaffold59	KN196549.1	59262	70676	NA	NA	NA	1974	7874	-0.677597961023768	5	4	438.020148926851	350.416119141481	0.444444444444444	-0.325066823323357	1.28829321115333
BGER000523	Hsap-Tmp-fgd4	Scaffold59	KN196549.1	77165	100515	NA	NA	NA	3726	14261	-0.737197114123764	6	5	256.948310564858	214.123592137382	0.454545454545455	-0.261352629798247	0.419726058702172
BGER000524	BgerTmpM000524	Scaffold59	KN196549.1	105906	108596	NA	NA	NA	660	1673	-1.33167316793387	5	6	1858.04533630621	2229.65440356745	0.545454545454545	-5.20536568176727	-9.06725882191921
BGER000525	BgerTmpM000525	Scaffold59	KN196549.1	201027	201622	NA	NA	NA	525	3716	0.149788490102756	0	2	0	3355.70469798658	1	0.0728371041728636	3.44695844193423
BGER000526	BgerTmpA000526	Scaffold59	KN196549.1	234666	235520	NA	NA	NA	202	575	-1.16436602064647	0	0	0	0	NA	2.10372227770778	2.41508199947419
BGER000527	BgerTmpA000527	Scaffold59	KN196549.1	258404	260878	NA	NA	NA	440	1507	-0.897468695653247	0	0	0	0	NA	NA	NA
BGER000528	BgerTmpA000528	Scaffold59	KN196549.1	275355	275984	NA	NA	NA	129	400	-1.04094374937494	0	0	0	0	NA	0.343993977512819	-0.250750202694382
BGER000529	BgerTmpA000529	Scaffold59	KN196549.1	327490	328774	NA	NA	NA	243	751	-1.04571608981792	0	0	0	0	NA	NA	NA
BGER000530	BgerTmpM000530	Scaffold59	KN196549.1	419312	444970	NA	NA	NA	4441	16617	-0.769869215809047	6	10	233.836080907284	389.72680151214	0.625	0.102525591220456	0.150267746776755
BGER000531	BgerTmpM000531	Scaffold59	KN196549.1	458050	473869	NA	NA	NA	2972	10771	-0.815926506080648	8	4	505.689001264222	252.844500632111	0.333333333333333	-0.303540685886814	0.968610492025665
BGER000532	BgerTmpM000532	Scaffold59	KN196549.1	489362	494175	NA	NA	NA	736	2643	-0.829173930141855	4	0	830.909846281678	0	0	-0.648577559263904	-1.39682714835781
BGER000533	Dmel-Tmp-cg8111	Scaffold59	KN196549.1	530266	540032	FBpp0076485	FBgn0035825	D	2019	6259	-1.04128141811401	6	0	614.313504658544	0	0	0.702638042437157	1.20296498077342
BGER000534	BgerTmpM000534	Scaffold59	KN196549.1	547531	552253	NA	NA	NA	703	2435	-0.881247505829242	1	1	211.729832733432	211.729832733432	0.5	-0.954965642398784	1.01444713711855
BGER000535	BgerTmpM000535	Scaffold59	KN196549.1	565819	580736	NA	NA	NA	2234	9460	-0.591361685982969	5	8	335.165571792465	536.264914867945	0.615384615384615	-1.08794836963263	0.0314678089121106
BGER000536	Dmel-Tmp-rho1	Scaffold59	KN196549.1	604686	626464	FBpp0086354	FBgn0014020	C	3207	11243	-0.863841897483792	11	9	505.073694843657	413.242113962992	0.45	-0.528757398775346	1.26676023571293
BGER000537	BgerTmpA000537	Scaffold59	KN196549.1	614619	615411	NA	NA	NA	187	989	-0.270640432854938	0	3	0	3783.10214375788	1	-1.2338926820231	-0.220809509742614
BGER000538	Dmel-Tmp-cg7289	Scaffold59	KN196549.1	727720	771013	FBpp0077491	FBgn0031379	B	7467	23413	-1.02486351538124	25	2	577.447221323971	46.1957777059177	0.0740740740740741	0.166494680492163	0.841788242857447
BGER000539	BgerTmpM000539	Scaffold59	KN196549.1	780948	783627	NA	NA	NA	503	1479	-1.11758093643287	0	0	0	0	NA	-0.689198860123671	-0.339762370213518
BGER000540	BgerTmpM000540	Scaffold59	KN196549.1	784412	786671	NA	NA	NA	611	2531	-0.623109461434457	5	0	2212.38938053097	0	0	-0.951236969255552	NA
BGER000541	BgerTmpM000541	Scaffold59	KN196549.1	791458	793664	NA	NA	NA	315	1092	-0.880023561193838	1	0	453.103760761214	0	0	-1.05170934146156	-0.420030718269432
BGER000542	BgerTmpM000542	Scaffold59	KN196549.1	810762	815791	NA	NA	NA	746	2557	-0.896368058740001	2	0	397.614314115308	0	0	-1.20509188497458	-1.48870656784883
BGER000543	Dmel-Tmp-cerk	Scaffold59	KN196549.1	914533	932041	FBpp0078446	FBgn0037315	E	2807	11688	-0.615645569435438	10	1	571.13484493689	57.113484493689	0.0909090909090909	-0.856486259607135	-3.25090195871394
BGER000544	Dmel-Tmp-cg2107	Scaffold59	KN196549.1	1039102	1039958	FBpp0072848	FBgn0035383	D	142	544	-0.735856961980754	0	0	0	0	NA	1.06480116173152	-1.99681226928238
BGER000545	BgerTmpM000545	Scaffold59	KN196549.1	1086004	1138369	NA	NA	NA	9529	29790	-1.02914128686442	18	1	343.73448420731	19.0963602337394	0.0526315789473684	-0.0169328637983468	2.52318373794442
BGER000546	BgerTmpM000546	Scaffold59	KN196549.1	1140853	1145712	NA	NA	NA	790	2735	-0.881956409110958	1	1	205.761316872428	205.761316872428	0.5	0.0949985717413291	0.18509386400399
BGER000547	BgerTmpM000547	Scaffold59	KN196549.1	1149076	1161668	NA	NA	NA	5144	12156	-1.43286665153206	8	3	635.27356467879	238.227586754546	0.272727272727273	-3.06307836500762	-0.858890917456397
BGER000548	BgerTmpA000548	Scaffold59	KN196549.1	1533331	1534086	NA	NA	NA	235	1038	-0.530498901933531	1	4	1322.75132275132	5291.00529100529	0.8	2.93338609776686	2.4988071265171
BGER000549	BgerTmpM000549	Scaffold59	KN196549.1	1707930	1713105	NA	NA	NA	837	2572	-1.05398156894881	2	0	386.398763523957	0	0	2.09006940931206	-0.583563799567536
BGER000550	BgerTmpM000550	Scaffold59	KN196549.1	1764460	1769733	NA	NA	NA	746	2837	-0.746454068707291	2	1	379.218809252939	189.609404626469	0.333333333333333	0.756729992857195	1.36543547201452
BGER000551	BgerTmpM000551	Scaffold59	KN196549.1	1846783	1853074	NA	NA	NA	1258	3533	-1.18381085671505	9	0	1430.38779402416	0	0	-3.33536719981238	-2.03670124008073
BGER000552	BgerTmpM000552	Scaffold59	KN196549.1	1870260	1886668	NA	NA	NA	3169	11110	-0.863813431832191	5	0	304.710829422878	0	0	0.795405518710157	1.50305284888595
BGER000553	BgerTmpA000553	Scaffold59	KN196549.1	1910030	1910485	NA	NA	NA	112	301	-1.24730792902431	0	0	0	0	NA	0.156939563984862	-1.10704356317546
BGER000554	Hsap-Tmp-c9orf72	Scaffold59	KN196549.1	1929044	1962655	NA	NA	NA	3810	13384	-0.860926236068743	9	2	267.761513745091	59.5025586100202	0.181818181818182	-0.695112645322857	0.648996556130456
BGER000555	Dmel-Tmp-cg7053	Scaffold59	KN196549.1	2112283	2119016	FBpp0074405,FBpp0074406	NA	NA	1076	3667	-0.90465049557137	2	0	297.000297000297	0	0	-1.35053567203452	-1.57704943754095
BGER000556	Dmel-Tmp-hem	Scaffold59	KN196549.1	2177247	2183715	FBpp0078162	FBgn0011771	D	1105	3685	-0.935954434022773	0	0	0	0	NA	0.55950097923504	-0.705850374017615
BGER000557	BgerTmpM000557	Scaffold59	KN196549.1	2206144	2216750	NA	NA	NA	2411	8867	-0.794758259137968	8	0	754.218912039219	0	0	0.792168962091837	-0.634904823500504
BGER000558	BgerTmpA000558	Scaffold59	KN196549.1	2217004	2217789	NA	NA	NA	267	882	-0.949633769856445	0	0	0	0	NA	0.864283615962841	0.667480312036196
BGER000559	BgerTmpM000559	Scaffold59	KN196549.1	2238179	2241324	NA	NA	NA	469	1818	-0.718880312047681	0	0	0	0	NA	-0.41688299714438	-1.06093707547582
BGER000560	Dmel-Tmp-nfi	Scaffold59	KN196549.1	3156365	3156964	FBpp0088208	FBgn0042696	F	66	304	-0.47003928964128	0	0	0	0	NA	-0.137469348089724	-1.1174688345362
BGER000561	BgerTmpM000561	Scaffold59	KN196549.1	3308927	3330323	NA	NA	NA	3585	11325	-1.01410665749472	8	3	373.884189372342	140.206571014628	0.272727272727273	1.21425382128356	1.97454602275036
BGER000562	BgerTmpA000562	Scaffold59	KN196549.1	3372869	3400342	NA	NA	NA	4754	14712	-1.04379310725691	7	0	254.786343451991	0	0	1.23787701923931	1.97796256474681
BGER000563	Hsap-Tmp-alg10b	Scaffold59	KN196549.1	3437954	3443819	FBpp0075946	FBgn0052076	D	1584	7247	-0.47976112482128	0	1	0	170.473917490624	1	-1.18836909993826	-3.85036304579831
BGER000564	BgerTmpA000564	Scaffold59	KN196549.1	3455208	3455705	NA	NA	NA	89	443	-0.358143226137791	0	0	0	0	NA	1.98747777387664	0.487077728005986
BGER000565	BgerTmpM000565	Scaffold57	KN196547.1	453659	472278	NA	NA	NA	3578	21895	-0.060196526438306	0	25	0	1342.64232008593	1	-0.662641365831927	-0.129493469420145
BGER000566	BgerTmpM000566	Scaffold57	KN196547.1	722393	739491	NA	NA	NA	2829	16629	-0.118235352114534	0	12	0	701.795426633136	1	0.504127362632557	1.03215013193931
BGER000567	Dmel-Tmp-l(2)s5379	Scaffold57	KN196547.1	851485	852358	FBpp0100140	FBgn0267378	B	98	896	0.519072394215984	0	2	0	2288.3295194508	1	-0.729347564034831	-0.399681991412302
BGER000568	BgerTmpM000568	Scaffold57	KN196547.1	864004	871558	NA	NA	NA	1336	8590	0.011165439825362	4	31	529.450694904037	4103.24288550629	0.885714285714286	-0.240112306031722	1.40888489075044
BGER000569	Dmel-Tmp-bgm	Scaffold57	KN196547.1	1060018	1088380	FBpp0080167,FBpp0080168	NA	NA	6270	40022	0.000683232278476997	9	141	317.314811550259	4971.26538095406	0.94	0.402879574419689	-2.91995509415042
BGER000570	BgerTmpM000570	Scaffold57	KN196547.1	1101696	1116649	NA	NA	NA	2246	15112	0.076692090261357	3	106	200.615220008025	7088.40444028354	0.972477064220184	1.8384169316939	0.431058200475708
BGER000571	BgerTmpM000571	Scaffold57	KN196547.1	1133653	1140694	NA	NA	NA	1171	7589	0.022596035154459	1	51	142.005112184039	7242.26072138597	0.980769230769231	-4.24585459121042	-3.60591000974193
BGER000572	BgerTmpM000572	Scaffold57	KN196547.1	1194064	1199704	NA	NA	NA	896	5542	-0.044736610302599	0	6	0	1063.64119836908	1	-6.44909725704746	NA
BGER000573	BgerTmpA000573	Scaffold57	KN196547.1	1949662	1951059	NA	NA	NA	187	1490	0.320629471735476	0	0	0	0	NA	1.05390024117145	-0.340861006281188
BGER000574	BgerTmpA000574	Scaffold57	KN196547.1	2011670	2012986	NA	NA	NA	235	1379	-0.120682888777431	0	0	0	0	NA	-0.604843353084599	-0.350216029340907
BGER000575	Hsap-Tmp-scaper	Scaffold57	KN196547.1	2271264	2273615	NA	NA	NA	353	2333	0.050873534986607	0	2	0	850.340136054422	1	1.44169019095883	1.36590390452261
BGER000576	BgerTmpM000576	Scaffold57	KN196547.1	2275964	2288984	NA	NA	NA	2702	19894	0.206661118248288	1	5	76.7990169725828	383.995084862914	0.833333333333333	1.65013508048415	0.879439919375033
BGER000577	BgerTmpM000577	Scaffold57	KN196547.1	2291281	2303079	NA	NA	NA	1347	9560	0.153688083679396	1	11	84.7529451648445	932.282396813289	0.916666666666667	1.63296296752081	1.14882187716805
BGER000578	Hsap-Tmp-prcc	Scaffold57	KN196547.1	2311766	2322679	FBpp0072692	FBgn0035249	D	1593	10975	0.110830084058361	2	13	183.250870441635	1191.13065787062	0.866666666666667	1.08860911655061	0.504686000179168
BGER000579	BgerTmpM000579	Scaffold57	KN196547.1	2323026	2336866	NA	NA	NA	2553	17516	0.104835228319121	4	14	288.996459793368	1011.48760927679	0.777777777777778	-0.252040112996202	-2.01893337828369
BGER000580	Hsap-Tmp-adal	Scaffold57	KN196547.1	2348971	2372221	FBpp0081451	FBgn0037661	E	3470	23699	0.098245932988192	4	22	172.035611371554	946.195862543546	0.846153846153846	-0.518310598849659	0.369420543442519
BGER000581	BgerTmpM000581	Scaffold57	KN196547.1	2372550	2384922	NA	NA	NA	2340	15178	0.023828581184908	0	9	0	727.390285298634	1	-0.148783268578113	-1.13636764214167
BGER000582	Hsap-Tmp-edc3	Scaffold57	KN196547.1	2389072	2389431	FBpp0074970	FBgn0036735	D	73	417	-0.159493669161765	0	0	0	0	NA	-0.643865128405004	-1.36383601897784
BGER000583	Dmel-Tmp-nedd4	Scaffold57	KN196547.1	2463070	2470173	FBpp0289746	FBgn0259174	D	1293	7507	-0.136058475877689	1	5	140.765765765766	703.828828828829	0.833333333333333	-0.194115354635675	-0.672278222233203
BGER000584	Dmel-Tmp-cg6665	Scaffold57	KN196547.1	2481787	2485985	FBpp0086203	FBgn0034172	C	678	4478	0.049924665989842	0	6	0	1428.91164562991	1	-1.70003648473508	-1.31156317589367
BGER000585	Dmel-Tmp-cg34213	Scaffold57	KN196547.1	2499140	2500819	FBpp0111321	FBgn0085242	C	171	1830	0.746202734559095	0	1	0	595.238095238095	1	-2.09116724649052	-0.109866345189331
BGER000586	BgerTmpM000586	Scaffold57	KN196547.1	2505215	2519913	NA	NA	NA	2414	15643	0.022446952961239	1	12	68.0318389006055	816.382066807266	0.923076923076923	-3.3016852500298	-2.44119280499253
BGER000587	BgerTmpM000587	Scaffold57	KN196547.1	2533336	2548629	NA	NA	NA	2697	13556	-0.344068568478021	3	14	196.155355041193	915.391656858899	0.823529411764706	-1.24256517553837	-0.85424700528518
BGER000588	BgerTmpM000588	Scaffold57	KN196547.1	2570734	2574999	NA	NA	NA	804	4508	-0.186352574733119	1	5	234.41162681669	1172.05813408345	0.833333333333333	0.411294840099186	-1.24950606985611
BGER000589	Cele-Tmp-f10c2.3	Scaffold57	KN196547.1	2618646	2625061	NA	NA	NA	1118	6633	-0.10483134603222	0	2	0	311.720698254364	1	0.0568606559034328	1.83098826794136
BGER000590	BgerTmpA000590	Scaffold57	KN196547.1	2695287	2696351	NA	NA	NA	207	1360	0.042331294911965	0	2	0	1877.93427230047	1	NA	NA
BGER000591	BgerTmpM000591	Scaffold57	KN196547.1	2703892	2733826	NA	NA	NA	4952	30225	-0.063913563916828	6	32	200.434274260899	1068.98279605813	0.842105263157895	-0.556159876728475	0.667692047081174
BGER000592	Hsap-Tmp-pzp	Scaffold57	KN196547.1	2737711	2768373	NA	NA	NA	4828	30725	-0.00365725433404698	7	23	228.28816488928	750.089684636206	0.766666666666667	-0.177636790979857	2.29539382087218
BGER000593	BgerTmpA000593	Scaffold57	KN196547.1	2774949	2779479	NA	NA	NA	809	4562	-0.178117844844252	0	1	0	220.701831825204	1	0.40479132971354	3.51530182487106
BGER000594	BgerTmpA000594	Scaffold57	KN196547.1	2792068	2792439	NA	NA	NA	86	499	-0.136941433091249	1	1	2688.17204301075	2688.17204301075	0.5	NA	NA
BGER000595	BgerTmpA000595	Scaffold57	KN196547.1	2792696	2793337	NA	NA	NA	247	1181	-0.416146665913932	0	2	0	3115.26479750779	1	0.101739524782478	2.91211514568603
BGER000596	BgerTmpM000596	Scaffold57	KN196547.1	2796825	2800413	NA	NA	NA	627	3665	-0.126296833507276	2	3	557.258289217052	835.887433825578	0.6	0.878801835621543	-1.01034731596936
BGER000597	BgerTmpM000597	Scaffold57	KN196547.1	2812981	2818150	NA	NA	NA	739	5272	0.161131417135489	1	6	193.423597678917	1160.5415860735	0.857142857142857	-0.145356936196538	-2.68224567864006
BGER000598	BgerTmpM000598	Scaffold57	KN196547.1	2825781	2826462	NA	NA	NA	135	934	0.116890458932419	0	0	0	0	NA	1.94444426655086	4.18080674747534
BGER000599	BgerTmpM000599	Scaffold57	KN196547.1	2853706	2869213	NA	NA	NA	2483	15484	-0.032950637610942	6	17	386.89708537529	1096.20840856332	0.739130434782609	-1.76913458219639	2.91888647513431
BGER000600	Dmel-Tmp-endos	Scaffold57	KN196547.1	2889172	2896368	FBpp0099872	FBgn0061515	D	1006	6737	0.069903310455342	1	6	138.946783381965	833.680700291788	0.857142857142857	-0.429661508031158	-0.714709350203909
BGER000601	BgerTmpB000601	Scaffold57	KN196547.1	2947610	2952416	NA	NA	NA	760	5189	0.097812528481389	2	4	416.059912627418	832.119825254837	0.666666666666667	-0.612848871319458	-0.761017607750168
BGER000602	Dmel-Tmp-bsg	Scaffold57	KN196547.1	3011620	3046633	FBpp0079196	FBgn0261822	B	6250	41457	0.05611494223013	13	27	371.280059404809	771.12012337922	0.675	-1.87011727667002	-1.68794685754723
BGER000603	BgerTmpA000603	Scaffold57	KN196547.1	3083894	3084199	NA	NA	NA	76	471	-0.041916947557214	0	1	0	3267.97385620915	1	-0.278744246691894	0.239303441386582
BGER000604	BgerTmpM000604	Scaffold57	KN196547.1	3120983	3127488	NA	NA	NA	974	6757	0.120816493973098	3	6	461.112818936366	922.225637872733	0.666666666666667	NA	NA
BGER000605	BgerTmpM000605	Scaffold57	KN196547.1	3136965	3152484	NA	NA	NA	2657	16761	-0.016334590541733	30	48	1932.98969072165	3092.78350515464	0.615384615384615	0.429526464887977	0.214754222867233
BGER000606	Dmel-Tmp-dbp73d	Scaffold57	KN196547.1	3164829	3171288	FBpp0075106	FBgn0004556	D	1433	8580	-0.091633645601649	9	20	1393.18885448916	3095.97523219814	0.689655172413793	-0.248979390855447	-0.0286814212515587
BGER000607	BgerTmpM000607	Scaffold57	KN196547.1	3192861	3194240	NA	NA	NA	223	1395	-0.028423176930166	2	13	1449.27536231884	9420.28985507246	0.866666666666667	-2.32971078513954	-2.88121191144174
BGER000608	Dmel-Tmp-cg16970-ra	Scaffold57	KN196547.1	3220788	3228612	FBpp0079383,FBpp0303893	NA	NA	1273	8616	0.085213146916438	37	6	4728.43450479233	766.773162939297	0.13953488372093	0.911287805139122	0.369774013418061
BGER000609	Hsap-Tmp-ngly1	Scaffold57	KN196547.1	3384431	3387396	FBpp0085325	FBgn0033050	C	463	2720	-0.119050130848946	8	3	2697.23533378287	1011.46325016858	0.272727272727273	0.850565448009372	-1.50912970018857
BGER000610	Dmel-Tmp-pros29	Scaffold57	KN196547.1	3402853	3410036	FBpp0071451	FBgn0261394	C	1027	7318	0.15944055029448	11	3	1531.18040089087	417.594654788419	0.214285714285714	-0.640429659013791	-0.311127397545941
BGER000611	Dmel-Tmp-blw	Scaffold57	KN196547.1	3414562	3429068	FBpp0071794	FBgn0011211	C	2721	21000	0.274607782464757	45	9	3101.95078238092	620.390156476184	0.166666666666667	-0.751675149209478	0.82245422136173
BGER000612	BgerTmpM000612	Scaffold57	KN196547.1	3483584	3490383	NA	NA	NA	1054	6658	-0.014358680223363	13	5	1911.76470588235	735.294117647059	0.277777777777778	-3.69965627271474	-5.98544244205189
BGER000613	BgerTmpM000613	Scaffold57	KN196547.1	3529926	3545650	NA	NA	NA	2464	16490	0.068944553903516	15	6	953.89507154213	381.558028616852	0.285714285714286	3.57134016041142	1.69887540869752
BGER000614	Dmel-Tmp-cg12736	Scaffold57	KN196547.1	3557695	3560566	FBpp0088054	FBgn0033184	C	540	3098	-0.153266851987674	3	0	1044.56824512535	0	0	0.392291789101154	0.136575445938163
BGER000615	BgerTmpA000615	Scaffold57	KN196547.1	3560866	3561723	NA	NA	NA	142	1278	0.496352317715901	0	0	0	0	NA	0.6301062224628	-0.467220073275601
BGER000616	Dmel-Tmp-cg12263	Scaffold57	KN196547.1	3569980	3574036	FBpp0085870	FBgn0034346	C	582	4461	0.264703406138879	1	1	246.487552378605	246.487552378605	0.5	0.5622923862777	-1.12811262042732
BGER000617	BgerTmpA000617	Scaffold57	KN196547.1	3581210	3581611	NA	NA	NA	39	602	1.27464477417104	0	0	0	0	NA	NA	NA
BGER000618	BgerTmpA000618	Scaffold57	KN196547.1	3581964	3582889	NA	NA	NA	78	989	0.990851808170448	0	0	0	0	NA	0.433479880888493	0.31587624036377
BGER000619	BgerTmpA000619	Scaffold57	KN196547.1	3589598	3591727	NA	NA	NA	212	2158	0.673986011198406	0	5	0	2347.41784037559	1	0.732898463136352	1.58403396943434
BGER000620	Hsap-Tmp-skiv2l2	Scaffold57	KN196547.1	3618603	3622377	FBpp0083853,FBpp0080319	NA	NA	464	4272	0.52914225283357	3	4	794.701986754967	1059.60264900662	0.571428571428571	-0.438455429944517	-0.593815708943052
BGER000621	Dmel-Tmp-cg11377	Scaffold23	KN196513.1	56664	83145	FBpp0077763	FBgn0031217	B	3883	13658	-0.85907005706443	5	2	188.807491881278	75.5229967525111	0.285714285714286	-0.540250950784375	-0.621683011786635
BGER000622	Hsap-Tmp-dffb	Scaffold23	KN196513.1	85315	86310	FBpp0080057	FBgn0028406	B	131	556	-0.588054612540355	0	0	0	0	NA	-0.322990534410942	2.06217466165021
BGER000623	BgerTmpM000623	Scaffold23	KN196513.1	111014	117263	NA	NA	NA	1077	3687	-0.898143517176801	2	2	320	320	0.5	1.46633725056633	-0.698590401195437
BGER000624	BgerTmpA000624	Scaffold23	KN196513.1	130341	131093	NA	NA	NA	145	392	-1.23877192962614	0	0	0	0	NA	0.242961443784958	-0.0706334814310205
BGER000625	BgerTmpM000625	Scaffold23	KN196513.1	135459	156454	NA	NA	NA	10461	30809	-1.11524159760246	5	8	238.140598209183	381.024957134692	0.615384615384615	0.251717921652631	-0.101344176508688
BGER000626	Hsap-Tmp-tlr1	Scaffold23	KN196513.1	195926	201717	NA	NA	NA	942	3659	-0.715922233000108	0	0	0	0	NA	-0.430680550891037	2.98821510125121
BGER000627	BgerTmpM000627	Scaffold23	KN196513.1	206742	217039	NA	NA	NA	1801	6053	-0.92472051392249	11	2	1068.16857642261	194.212468440474	0.153846153846154	-1.45868918287754	0.217202181173763
BGER000628	Hsap-Tmp-lphn3	Scaffold23	KN196513.1	217856	235406	FBpp0302596	FBgn0033313	C	2956	10087	-0.902793695640211	3	1	170.930431314455	56.9768104381517	0.25	-1.62679964233571	-0.141295354269052
BGER000629	BgerTmpM000629	Scaffold23	KN196513.1	236920	261471	NA	NA	NA	4183	12194	-1.13001113571398	10	0	407.298794395569	0	0	-1.67545783846999	-1.20501016291128
BGER000630	BgerTmpA000630	Scaffold23	KN196513.1	702124	703050	NA	NA	NA	58	266	-0.476271243352794	0	0	0	0	NA	0.976205881760136	3.16461545794128
BGER000631	BgerTmpA000631	Scaffold23	KN196513.1	968170	968832	NA	NA	NA	250	613	-1.37961370469772	0	0	0	0	NA	NA	NA
BGER000632	Hsap-Tmp-dnah12	Scaffold23	KN196513.1	1917846	1942503	FBpp0074283,FBpp0112479,FBpp0271700,FBpp0271926,FBpp0288420,FBpp0289299,FBpp0290517,FBpp0292225,FBpp0293284,FBpp0301056,FBpp0304991,FBpp0307750,FBpp0086282,FBpp0112614	NA	NA	3825	14796	-0.721897131069793	52	5	2108.8490550734	202.773947603212	0.087719298245614	0.147457866775991	2.97499131735919
BGER000633	BgerTmpA000633	Scaffold23	KN196513.1	1952457	1957681	NA	NA	NA	1235	4085	-0.947747647165406	2	7	382.775119617225	1339.71291866029	0.777777777777778	NA	NA
BGER000634	BgerTmpA000634	Scaffold23	KN196513.1	1962054	1990012	NA	NA	NA	5865	17997	-1.05601925975102	15	1	536.499874816696	35.7666583211131	0.0625	2.55356045551568	2.12141203289928
BGER000635	BgerTmpM000635	Scaffold23	KN196513.1	2054479	2055398	NA	NA	NA	200	543	-1.23262048569678	0	0	0	0	NA	1.32739656757345	-1.84865916259972
BGER000636	BgerTmpM000636	Scaffold23	KN196513.1	2055428	2061982	NA	NA	NA	2510	4055	-1.98155813345991	1	1	152.55530129672	152.55530129672	0.5	1.8400371478929	-1.07692627635368
BGER000637	Hsap-Tmp-thumpd3	Scaffold23	KN196513.1	2084704	2100742	NA	NA	NA	2907	9588	-0.951873846213516	22	2	1371.65658706902	124.696053369911	0.0833333333333333	1.90933453493533	2.72132295679803
BGER000638	Hsap-Tmp-rnf11	Scaffold23	KN196513.1	2124606	2144505	FBpp0088192	FBgn0052850	F	13107	35466	-1.23747356891974	9	3	452.261306532663	150.753768844221	0.25	-0.160918664559871	-1.54401063902329
BGER000639	BgerTmpM000639	Scaffold23	KN196513.1	2166176	2204662	NA	NA	NA	7084	21076	-1.10060771610485	2	1	51.9655987736119	25.9827993868059	0.333333333333333	2.78400705128379	6.2859768078337
BGER000640	BgerTmpA000640	Scaffold23	KN196513.1	2478313	2479860	NA	NA	NA	279	611	-1.54266542573687	0	0	0	0	NA	3.37996209922795	7.31476808507528
BGER000641	BgerTmpM000641	Scaffold23	KN196513.1	2590182	2605109	NA	NA	NA	2403	8249	-0.894190095561073	1	5	66.9882100750268	334.941050375134	0.833333333333333	0.0697735797774496	-1.20458086610027
BGER000642	Dmel-Tmp-cg31998	Scaffold23	KN196513.1	2642128	2648608	FBpp0088212	FBgn0051998	F	1139	3336	-1.12322114198986	1	0	154.297176361673	0	0	-0.840030481176761	-2.24766209010335
BGER000643	Dmel-Tmp-cg8892	Scaffold23	KN196513.1	2678892	2690370	FBpp0078681	FBgn0031664	B	1614	6030	-0.772055260216745	4	0	348.462409617562	0	0	-0.483179558370032	-0.0764239285542917
BGER000644	Hsap-Tmp-cdc123	Scaffold23	KN196513.1	2693364	2703514	NA	NA	NA	1379	5275	-0.738024046758482	2	0	197.024923652842	0	0	0.683562572188613	2.73272392910718
BGER000645	BgerTmpM000645	Scaffold23	KN196513.1	2712574	2732085	NA	NA	NA	4626	13227	-1.1579239720257	0	1	0	51.2505125051251	1	0.40330185375106	-1.83873538882433
BGER000646	BgerTmpM000646	Scaffold23	KN196513.1	2738475	2742833	NA	NA	NA	3810	10030	-1.27711398060755	0	0	0	0	NA	0.734415768404852	-1.51353431738634
BGER000647	Hsap-Tmp-mkrn1	Scaffold23	KN196513.1	2790164	2819401	FBpp0073753,FBpp0078038	NA	NA	4757	15382	-0.980453516399404	1	2	34.2020658047746	68.4041316095492	0.666666666666667	0.231097941508924	1.47235962696296
BGER000648	BgerTmpM000648	Scaffold23	KN196513.1	2830826	2859509	NA	NA	NA	4993	18111	-0.814685288522623	32	14	1115.6045181983	488.076976711756	0.304347826086957	0.330809507010754	2.49603135211621
BGER000649	BgerTmpA000649	Scaffold23	KN196513.1	3132856	3154379	NA	NA	NA	5872	17020	-1.1382655199963	0	4	0	185.839063371121	1	-0.831946894511751	2.1794554117986
BGER000650	BgerTmpM000650	Scaffold23	KN196513.1	3222742	3230511	NA	NA	NA	1306	3873	-1.1052760792445	0	2	0	257.400257400257	1	-3.21627106366609	-4.38624069384582
BGER000651	BgerTmpM000651	Scaffold23	KN196513.1	3234148	3235981	NA	NA	NA	529	1590	-1.08588554566872	0	0	0	0	NA	-3.46721500818618	-2.95354798303154
BGER000652	BgerTmpA000652	Scaffold23	KN196513.1	3241347	3246730	NA	NA	NA	1010	3211	-1.0049053116398	0	0	0	0	NA	-2.64891800484018	-2.41965923285368
BGER000653	Dmel-Tmp-cg31999	Scaffold23	KN196513.1	3286628	3303129	FBpp0088211	FBgn0051999	F	2904	9495	-0.964446136685302	8	5	484.789722457884	302.993576536177	0.384615384615385	-2.06818660281385	-1.79455331591756
BGER000654	BgerTmpM000654	Scaffold23	KN196513.1	3322669	3335268	NA	NA	NA	1924	6534	-0.909715028058391	4	0	317.460317460317	0	0	0.702220793589822	0.190311572413863
BGER000655	Hsap-Tmp-lrig3	Scaffold23	KN196513.1	3344656	3350158	FBpp0291294	FBgn0034083	C	1044	3277	-1.02331872275354	1	0	181.719062329638	0	0	0.901914833491057	-0.0794192217801729
BGER000656	BgerTmpA000656	Scaffold23	KN196513.1	3488368	3489285	NA	NA	NA	167	529	-1.01015306408644	0	0	0	0	NA	1.19868262373317	3.55707591125041
BGER000657	Dmel-Tmp-cg9896	Scaffold23	KN196513.1	3760071	3795115	FBpp0071897	FBgn0034808	C	6852	21872	-0.999084592204351	39	7	1112.85490084177	199.743187330575	0.152173913043478	1.89060715420085	2.07518004219175
BGER000658	BgerTmpB000658	Scaffold58	KN196548.1	574720	575571	NA	NA	NA	3092	7738	-1.35015227420804	0	0	0	0	NA	-2.79635601412412	0.798076679210098
BGER000659	BgerTmpA000659	Scaffold58	KN196548.1	650463	650771	NA	NA	NA	81	266	-0.958140251109847	0	0	0	0	NA	NA	NA
BGER000660	Dmel-Tmp-tre1	Scaffold58	KN196548.1	662373	696613	FBpp0309197	FBgn0046687	A	6074	19270	-1.00793492571079	4	6	116.819018136153	175.228527204229	0.6	-1.15803129542591	-0.799118300266181
BGER000661	BgerTmpA000661	Scaffold58	KN196548.1	882385	882675	NA	NA	NA	61	181	-1.10446413420609	0	0	0	0	NA	0.287483192920441	4.5424110512966
BGER000662	BgerTmpA000662	Scaffold58	KN196548.1	1133915	1134507	NA	NA	NA	155	360	-1.45784399267097	0	0	0	0	NA	NA	NA
BGER000663	Dmel-Tmp-mav	Scaffold58	KN196548.1	1325327	1326386	FBpp0088172	FBgn0039914	F	229	509	-1.52125462574766	0	0	0	0	NA	0.64301768012078	0.547627631799219
BGER000664	BgerTmpM000664	Scaffold58	KN196548.1	1643426	1647493	NA	NA	NA	631	2114	-0.929309217326278	0	0	0	0	NA	-0.614684827731727	-1.73077760674141
BGER000665	BgerTmpM000665	Scaffold58	KN196548.1	1686975	1724501	NA	NA	NA	15339	44819	-1.12666665574022	1	4	26.6474804807205	106.589921922882	0.8	-0.0868855391097628	-1.48090927378116
BGER000666	BgerTmpA000666	Scaffold58	KN196548.1	1744096	1754465	NA	NA	NA	1690	5380	-1.00298975745197	1	0	96.4320154291225	0	0	NA	NA
BGER000667	Dmel-Tmp-ptp69d	Scaffold58	KN196548.1	1801935	1830816	FBpp0075645,FBpp0303681	NA	NA	4946	18210	-0.793175906252149	3	11	103.87092306627	380.860051242989	0.785714285714286	-1.00595113711677	-1.73999729479866
BGER000668	BgerTmpA000668	Scaffold58	KN196548.1	1804140	1808410	NA	NA	NA	972	3987	-0.637297297334862	0	6	0	1404.82322641068	1	0.482798103469775	3.52033003491988
BGER000669	BgerTmpM000669	Scaffold58	KN196548.1	1831688	1841283	NA	NA	NA	1689	6408	-0.749867864119087	0	0	0	0	NA	-0.616447262655978	-1.78905493408315
BGER000670	BgerTmpM000670	Scaffold58	KN196548.1	1851335	1883970	NA	NA	NA	17168	47317	-1.21093605833788	11	3	337.051109204559	91.9230297830617	0.214285714285714	0.0240134446911363	-1.30443535638052
BGER000671	Dmel-Tmp-his2b:cg33868	Scaffold58	KN196548.1	1872290	1873870	FBpp0085281,FBpp0091113,FBpp0091115,FBpp0091117,FBpp0091119,FBpp0091121,FBpp0091123,FBpp0091125,FBpp0091127,FBpp0091129,FBpp0091131,FBpp0091133,FBpp0091135,FBpp0091137,FBpp0091139,FBpp0091141,FBpp0091143,FBpp0091145,FBpp0091147,FBpp0091149,FBpp0091151,FBpp0091153,FBpp0091155	NA	NA	573	1101	-1.73136525891895	0	0	0	0	NA	4.07119637369068	1.51248452191914
BGER000672	Hsap-Tmp-rad23b	Scaffold58	KN196548.1	1889648	1909108	FBpp0088191	FBgn0026777	F	2966	10125	-0.90224127863433	5	0	256.924104619495	0	0	0.577811286966215	0.715500171928373
BGER000673	Hsap-Tmp-rad23a	Scaffold58	KN196548.1	1915390	1931999	NA	NA	NA	1909	7190	-0.760398015803689	1	3	60.2046959662854	180.614087898856	0.75	0.806455423531513	0.5099206535669
BGER000674	BgerTmpM000674	Scaffold58	KN196548.1	1932594	1974605	NA	NA	NA	7170	24835	-0.881242960991078	7	9	166.619061220604	214.224507283633	0.5625	1.15684981158393	2.21361166415576
BGER000675	BgerTmpM000675	Scaffold58	KN196548.1	2011355	2021209	NA	NA	NA	1981	7520	-0.749068902050899	3	6	304.41400304414	608.82800608828	0.666666666666667	-9.89593969052374	-7.82194935628225
BGER000676	Dmel-Tmp-pak3	Scaffold58	KN196548.1	2031990	2053338	FBpp0303080	FBgn0044826	E	5347	32711	-0.060598401202626	4	1	187.36240573329	46.8406014333224	0.2	0.143435709429954	-1.5114229135284
BGER000677	BgerTmpM000677	Scaffold58	KN196548.1	2097386	2098410	NA	NA	NA	281	632	-1.50421825577023	2	0	1951.21951219512	0	0	3.8758405186332	3.51116319630647
BGER000678	BgerTmpA000678	Scaffold58	KN196548.1	2099531	2099782	NA	NA	NA	44	186	-0.593845491255677	0	0	0	0	NA	5.04853527453331	1.93652041813698
BGER000679	BgerTmpA000679	Scaffold58	KN196548.1	2099823	2101443	NA	NA	NA	322	1250	-0.716777182291579	0	0	0	0	NA	1.51189829566311	-0.605024341168528
BGER000680	BgerTmpA000680	Scaffold58	KN196548.1	2101989	2102349	NA	NA	NA	97	226	-1.45330656349835	1	0	2770.08310249307	0	0	NA	NA
BGER000681	BgerTmpA000681	Scaffold58	KN196548.1	2110999	2111460	NA	NA	NA	96	318	-0.945652229163213	0	0	0	0	NA	NA	NA
BGER000682	BgerTmpM000682	Scaffold58	KN196548.1	2114197	2126974	NA	NA	NA	2111	6951	-0.95427871748759	7	0	547.816559712005	0	0	-0.941231997467402	0.261825880869116
BGER000683	BgerTmpM000683	Scaffold58	KN196548.1	2197340	2201797	NA	NA	NA	1121	5975	-0.259420248776365	2	0	448.631673396142	0	0	-0.0938027405858266	2.95333682614054
BGER000684	Dmel-Tmp-ort	Scaffold58	KN196548.1	2331308	2361062	FBpp0083198	FBgn0003011	E	6581	18491	-1.18312816238204	16	8	537.724752142497	268.862376071249	0.333333333333333	3.0584970981535	3.85277578678679
BGER000685	BgerTmpM000685	Scaffold58	KN196548.1	2366295	2374120	NA	NA	NA	3494	10690	-1.06026234403532	4	2	511.116790186558	255.558395093279	0.333333333333333	3.82321649300538	3.62930823367638
BGER000686	BgerTmpA000686	Scaffold58	KN196548.1	2406127	2408405	NA	NA	NA	436	1240	-1.1656326032291	0	0	0	0	NA	1.33738689755365	0.827717776200812
BGER000687	BgerTmpM000687	Scaffold58	KN196548.1	2465417	2477733	NA	NA	NA	2273	6815	-1.08945671085169	11	4	893.07461232443	324.754404481611	0.266666666666667	0.023763740599847	-0.0034576124390088
BGER000688	BgerTmpA000688	Scaffold58	KN196548.1	2495123	2495716	NA	NA	NA	135	537	-0.68161000279183	0	0	0	0	NA	0.896144939721019	4.67626466210778
BGER000689	Dmel-Tmp-lanb1	Scaffold58	KN196548.1	2623608	2637519	FBpp0079113	FBgn0261800	B	2621	7336	-1.18869639845978	1	0	71.8803910293272	0	0	0.37299465979173	-0.210938723631935
BGER000690	BgerTmpM000690	Scaffold58	KN196548.1	2642452	2706735	NA	NA	NA	9124	32564	-0.838033111507727	2	12	31.1119407628648	186.671644577189	0.857142857142857	0.425060769223015	0.592308241463026
BGER000691	BgerTmpM000691	Scaffold58	KN196548.1	2957977	3012193	NA	NA	NA	11459	51947	-0.493013398499276	12	9	221.332792297619	165.999594223214	0.428571428571429	-1.16525599946287	0.522429253034679
BGER000692	BgerTmpM000692	Scaffold58	KN196548.1	3107289	3115348	NA	NA	NA	1315	4868	-0.785306315192348	5	1	620.347394540943	124.069478908189	0.166666666666667	0.581994547404671	4.30366509974302
BGER000693	BgerTmpA000693	Scaffold58	KN196548.1	3234085	3234449	NA	NA	NA	112	236	-1.59828455642217	0	0	0	0	NA	NA	NA
BGER000694	Hsap-Tmp-sfrp5	Scaffold58	KN196548.1	3308085	3308582	NA	NA	NA	96	271	-1.1763861430937	0	0	0	0	NA	-0.248630353916727	0.53992301277274
BGER000695	Dmel-Tmp-reg-5	Scaffold58	KN196548.1	3373737	3394739	FBpp0072332	FBgn0015801	C	7525	20017	-1.26211040080507	3	6	142.836737608913	285.673475217826	0.666666666666667	-4.07805065543592	0.13156925872161
BGER000696	BgerTmpA000696	Scaffold58	KN196548.1	3592348	3595747	NA	NA	NA	1713	11116	0.024467999390151	0	3	0	882.352941176471	1	-1.14638690494552	0.347739075751945
BGER000697	BgerTmpA000697	Scaffold58	KN196548.1	3596363	3598212	NA	NA	NA	370	987	-1.25804786978632	0	0	0	0	NA	6.30611266498589	3.73343573137998
BGER000698	BgerTmpA000698	Scaffold58	KN196548.1	3597841	3616782	NA	NA	NA	2699	9127	-0.915856929166683	0	3	0	158.378207158695	1	0.0855679420032443	-0.0609919858591762
BGER000699	Dmel-Tmp-nija	Scaffold58	KN196548.1	3644941	3661442	FBpp0089001	FBgn0036101	D	2705	9739	-0.825427633715883	0	3	0	181.796145921706	1	-0.307828987611757	0.479566331725589
BGER000700	BgerTmpM000700	Scaffold58	KN196548.1	3703260	3705198	NA	NA	NA	519	1982	-0.740422164897804	0	0	0	0	NA	NA	NA
BGER000701	BgerTmpM000701	Scaffold58	KN196548.1	3805596	3818919	NA	NA	NA	2599	7456	-1.15312745754433	0	0	0	0	NA	0.78496319167434	2.36126163691697
BGER000702	BgerTmpA000702	Scaffold19	KN196509.1	31053	31802	NA	NA	NA	475	3878	0.35574070116207	3	5	4000	6666.66666666667	0.625	2.02055407836698	-0.136464264451812
BGER000703	Hsap-Tmp-top3b	Scaffold19	KN196509.1	73876	80267	FBpp0070891	FBgn0026015	A	4762	14647	-1.05260700748454	17	46	2659.57446808511	7196.49561952441	0.73015873015873	-0.734199977938732	-0.200207470778259
BGER000704	Dmel-Tmp-cg14541	Scaffold19	KN196509.1	135883	154912	FBpp0306919	FBgn0259146	E	3524	20189	-0.155289060118432	0	4	0	210.194429847609	1	2.91952640355431	9.05214123242925
BGER000705	Hsap-Tmp-kiaa1456	Scaffold19	KN196509.1	166235	172663	NA	NA	NA	871	5185	-0.099973318624688	0	0	0	0	NA	2.26949735646271	3.5129836341121
BGER000706	BgerTmpA000706	Scaffold19	KN196509.1	405822	407819	NA	NA	NA	1325	7416	-0.188923799438805	0	2	0	1001.001001001	1	0.611336120181355	1.42801928307871
BGER000707	BgerTmpA000707	Scaffold19	KN196509.1	548865	549957	NA	NA	NA	149	1193	0.327637123506655	0	0	0	0	NA	NA	NA
BGER000708	BgerTmpM000708	Scaffold19	KN196509.1	579462	597607	NA	NA	NA	2693	19591	0.189332221510833	24	1	1322.60553289981	55.1085638708255	0.04	-3.27476455649307	-3.12821803682402
BGER000709	BgerTmpM000709	Scaffold19	KN196509.1	606245	622137	NA	NA	NA	2522	17378	0.111049190252864	6	3	377.524696407223	188.762348203612	0.333333333333333	-2.00580032107976	-1.49837560199273
BGER000710	Dmel-Tmp-cg7997	Scaffold19	KN196509.1	646500	653137	FBpp0086315,FBpp0079549	NA	NA	960	6307	0.042274938536213	2	2	301.295570955107	301.295570955107	0.5	-6.82587993237269	-12.710487274525
BGER000711	BgerTmpA000711	Scaffold19	KN196509.1	656622	659581	NA	NA	NA	472	3353	0.155021034705531	3	0	1013.51351351351	0	0	-7.97991107327214	-13.8569572543029
BGER000712	BgerTmpA000712	Scaffold19	KN196509.1	682414	689231	NA	NA	NA	1203	7158	-0.100652782486104	0	0	0	0	NA	1.05088708232329	-0.52284380437812
BGER000713	Dmel-Tmp-mam	Scaffold19	KN196509.1	847377	849224	FBpp0086722	FBgn0002643	C	280	1784	-0.00195580075107299	0	0	0	0	NA	1.62013310369215	-1.48358626141402
BGER000714	BgerTmpA000714	Scaffold19	KN196509.1	1171561	1172365	NA	NA	NA	144	786	-0.225112182910117	0	0	0	0	NA	1.44875594240212	-1.57501096393035
BGER000715	BgerTmpA000715	Scaffold19	KN196509.1	1285910	1287376	NA	NA	NA	193	1456	0.241764919204204	0	0	0	0	NA	-2.00404923977762	-2.4143238576801
BGER000716	Dmel-Tmp-trap1	Scaffold19	KN196509.1	1322772	1344016	FBpp0085482	FBgn0026761	C	3431	23126	0.079242036358047	1	6	47.0698987997176	282.419392798306	0.857142857142857	-0.822483313941456	1.04826379105146
BGER000717	Dmel-Tmp-vha16-1	Scaffold19	KN196509.1	1650891	1654097	FBpp0085485,FBpp0075821	NA	NA	284	3135	0.790929924458308	0	6	0	1870.90739008419	1	-1.02674927684801	0.190894041252259
BGER000718	Dmel-Tmp-cg12325	Scaffold19	KN196509.1	1662672	1669145	FBpp0087322	FBgn0033557	C	1416	9383	0.054655316146178	0	17	0	2625.88816805684	1	-1.89324242992016	-1.0140483121184
BGER000719	BgerTmpM000719	Scaffold19	KN196509.1	1679875	1689595	NA	NA	NA	1631	10001	-0.057257108597752	0	9	0	925.830675856393	1	-1.61880491744796	-0.290050639343187
BGER000720	Dmel-Tmp-cg9344	Scaffold19	KN196509.1	1744840	1748688	FBpp0071449	FBgn0034564	C	715	5030	0.140970569300726	0	2	0	519.615484541439	1	-1.60264547384222	-1.54107808007309
BGER000721	BgerTmpM000721	Scaffold19	KN196509.1	1762014	1767518	NA	NA	NA	915	5943	0.025775048712826	0	1	0	181.653042688465	1	-1.75710099961208	-3.44800362103415
BGER000722	Dmel-Tmp-cg15630	Scaffold19	KN196509.1	1857973	1870704	FBpp0077109	FBgn0031627	B	2368	12563	-0.266132653958871	0	1	0	78.5422557335847	1	0.191142033442265	0.926060768423139
BGER000723	BgerTmpM000723	Scaffold19	KN196509.1	1956623	1962002	NA	NA	NA	1042	5386	-0.303713731503248	0	1	0	185.873605947955	1	-6.10375873741076	-9.52295430979298
BGER000724	BgerTmpA000724	Scaffold19	KN196509.1	1969257	1969709	NA	NA	NA	113	590	-0.289180501892396	0	0	0	0	NA	-1.65281522208542	0.887714237253884
BGER000725	Dmel-Tmp-cg6488	Scaffold19	KN196509.1	3225042	3231482	FBpp0079833	FBgn0032361	B	1394	7972	-0.157861534755777	7	14	1086.78776587486	2173.57553174973	0.666666666666667	0.617703164095326	0.79064351680331
BGER000726	Dmel-Tmp-cg5869	Scaffold19	KN196509.1	3250964	3254786	FBpp0080408	FBgn0028894	B	417	2777	0.061835204647771	8	23	2092.59743656814	6016.2176301334	0.741935483870968	-0.92107891588208	-2.29438515979876
BGER000727	Dmel-Tmp-cni	Scaffold19	KN196509.1	3274366	3279338	FBpp0080405	FBgn0000339	B	809	5205	0.01211387203039	22	8	4423.88900060326	1608.68690931028	0.266666666666667	-0.541779675573541	0.378006323895359
BGER000728	BgerTmpA000728	Scaffold19	KN196509.1	3282964	3285715	NA	NA	NA	386	2825	0.19800543119542	9	3	3270.3488372093	1090.11627906977	0.25	0.246673347903121	-0.0600956162148645
BGER000729	Hsap-Tmp-kiaa1279	Scaffold19	KN196509.1	3292189	3301226	FBpp0078634	FBgn0031659	B	1107	6519	-0.115577230605525	19	6	2102.23500774508	663.86368665634	0.24	0.567630584513024	0.953554324921456
BGER000730	BgerTmpA000730	Scaffold19	KN196509.1	3307062	3310169	NA	NA	NA	381	2684	0.14294908498045	5	4	1608.75160875161	1287.00128700129	0.444444444444444	NA	NA
BGER000731	Dmel-Tmp-cg8818	Scaffold19	KN196509.1	3395919	3402490	FBpp0087052	FBgn0033751	C	425	2863	0.078420240247877	0	15	0	2282.41022519781	1	-0.484280072109723	1.30475511026795
BGER000732	Dmel-Tmp-rush	Scaffold19	KN196509.1	3440999	3447892	FBpp0070249	FBgn0025381	A	946	6527	0.112935266898226	13	38	1885.69770815202	5512.0394545982	0.745098039215686	-0.206975157622979	-0.829595485815879
BGER000733	Dmel-Tmp-cg40127	Scaffold19	KN196509.1	3461939	3465884	FBpp0306999	FBgn0262116	C	561	4215	0.23588727149424	1	2	253.421186011151	506.842372022301	0.666666666666667	-0.207786352013448	0.968590434177563
BGER000734	Dmel-Tmp-fpps	Scaffold19	KN196509.1	3480209	3492251	FBpp0087266	FBgn0025373	C	3798	16760	-0.531862345289195	2	6	166.071576849622	498.214730548867	0.75	-0.188262749842779	-0.912157353375064
BGER000735	BgerTmpM000735	Scaffold19	KN196509.1	3517341	3540470	NA	NA	NA	2778	16928	-0.066279655593779	9	11	389.105058365759	475.572849113705	0.55	-2.13708293019914	-3.72192621156947
BGER000736	Hsap-Tmp-ddx60	Scaffold19	KN196509.1	3585652	3616957	NA	NA	NA	3490	22251	-0.00100145042542499	25	79	798.568964415767	2523.47792755382	0.759615384615385	-0.0609552932703323	0.996391524399066
BGER000737	BgerTmpA000737	Scaffold19	KN196509.1	3629513	3657608	NA	NA	NA	5315	35457	0.064356195059782	24	38	854.214123006834	1352.50569476082	0.612903225806452	-0.774284578208671	0.672325849014963
BGER000738	Dmel-Tmp-cg6370	Scaffold19	KN196509.1	3666302	3676023	FBpp0088527	FBgn0034277	C	1148	5985	-0.291344078571235	16	17	1645.75190290064	1748.61139683193	0.515151515151515	-1.60203739964331	-1.78734396878738
BGER000739	Dmel-Tmp-pps	Scaffold19	KN196509.1	3709928	3719606	FBpp0293286	FBgn0082831	E	1141	7657	0.072907781956459	0	20	0	2066.32916623618	1	2.36276672412832	0.80674190781366
BGER000740	BgerTmpM000740	Scaffold19	KN196509.1	3730058	3741479	NA	NA	NA	1716	9430	-0.215364465663498	9	48	787.953073016985	4202.41638942392	0.842105263157895	0.781528711831326	-0.504066697549163
BGER000741	BgerTmpM000741	Scaffold19	KN196509.1	3744260	3754276	NA	NA	NA	782	5831	0.224930126389388	3	22	299.490865528601	2196.26634720974	0.88	0.215484576382285	-1.62328834011983
BGER000742	BgerTmpA000742	Scaffold10	KN196500.1	293716	294291	NA	NA	NA	629	3545	-0.178918978478822	0	1	0	1736.11111111111	1	-1.63188621770623	NA
BGER000743	Dmel-Tmp-cg4447	Scaffold10	KN196500.1	829436	840866	FBpp0076172	FBgn0035980	D	2080	13457	0.020128705259766	1	1	87.4814102003324	87.4814102003324	0.5	0.527144406237826	0.191577487428198
BGER000744	BgerTmpM000744	Scaffold10	KN196500.1	839260	840662	NA	NA	NA	301	1696	-0.179271905922915	0	0	0	0	NA	NA	NA
BGER000745	BgerTmpA000745	Scaffold10	KN196500.1	840893	841312	NA	NA	NA	131	446	-0.906095785343557	0	0	0	0	NA	-0.0632211464729919	3.95095185497945
BGER000746	BgerTmpA000746	Scaffold10	KN196500.1	841418	842206	NA	NA	NA	141	852	-0.078414415899367	0	0	0	0	NA	-0.162091221356823	0.206467728177337
BGER000747	Hsap-Tmp-lsm2	Scaffold10	KN196500.1	851895	855271	FBpp0075686	FBgn0036277	D	417	2670	0.00514776940384098	0	0	0	0	NA	-1.01041468764327	-1.42518880640831
BGER000748	Dmel-Tmp-cg32105	Scaffold10	KN196500.1	869428	874434	FBpp0075685	FBgn0052105	D	908	5637	-0.039409318876115	1	0	199.720391451967	0	0	3.09224284688077	4.39184291850023
BGER000749	BgerTmpA000749	Scaffold10	KN196500.1	880067	881415	NA	NA	NA	215	1462	0.091962062636565	0	0	0	0	NA	4.69671139902702	2.12141203289928
BGER000750	BgerTmpM000750	Scaffold10	KN196500.1	1238872	1244647	NA	NA	NA	958	5474	-0.159074810097636	0	0	0	0	NA	-0.658205957170317	-1.285522220013
BGER000751	Dmel-Tmp-lds	Scaffold10	KN196500.1	1247769	1271749	FBpp0081255	FBgn0002542	E	4995	31125	-0.034055429676024	1	5	41.6996789124724	208.498394562362	0.833333333333333	0.0215520534682799	-1.89306058685553
BGER000752	BgerTmpM000752	Scaffold10	KN196500.1	1293015	1293726	NA	NA	NA	139	819	-0.11479411480891	0	0	0	0	NA	-1.39402610346156	-3.93337238051626
BGER000753	BgerTmpM000753	Scaffold10	KN196500.1	1295256	1298526	NA	NA	NA	745	4055	-0.2291830999713	0	0	0	0	NA	-3.28684357973723	-6.95699888728687
BGER000754	Dmel-Tmp-cg7484	Scaffold10	KN196500.1	1300778	1309075	FBpp0074949	FBgn0036745	D	1333	7578	-0.166432324306677	1	2	120.510966497951	241.021932995903	0.666666666666667	-1.29394705913555	-0.335029115243537
BGER000755	Dmel-Tmp-mrps28	Scaffold10	KN196500.1	1318408	1327903	FBpp0085893	FBgn0034361	C	1890	12684	0.072978959268992	5	10	526.53748946925	1053.0749789385	0.666666666666667	-0.259216247465206	1.54959635130658
BGER000756	BgerTmpA000756	Scaffold10	KN196500.1	1321442	1322733	NA	NA	NA	484	3318	0.103662249954857	1	4	773.993808049536	3095.97523219814	0.8	2.65168813412983	3.50597463909478
BGER000757	Hsap-Tmp-chrdl1	Scaffold10	KN196500.1	1359707	1371584	NA	NA	NA	2244	13670	-0.066704021841782	4	1	336.757029802997	84.1892574507493	0.2	0.204226914228184	3.13377886642256
BGER000758	BgerTmpA000758	Scaffold10	KN196500.1	1448434	1450008	NA	NA	NA	246	1761	0.166092004765557	5	0	3174.60317460317	0	0	-0.134531645114646	1.55424341892454
BGER000759	BgerTmpM000759	Scaffold10	KN196500.1	1506746	1516293	NA	NA	NA	1346	8468	-0.020229824329139	3	0	314.201927105153	0	0	-0.534631604356387	2.47500773729325
BGER000760	BgerTmpM000760	Scaffold10	KN196500.1	1543487	1549477	NA	NA	NA	1222	8074	0.050466617935369	3	16	500.751126690035	2670.67267568019	0.842105263157895	-1.03688268471078	-1.27260925080051
BGER000761	BgerTmpA000761	Scaffold10	KN196500.1	1588833	1593186	NA	NA	NA	453	3322	0.200896434189729	0	0	0	0	NA	-0.341973666944496	-2.36910897227239
BGER000762	Dmel-Tmp-nkain	Scaffold10	KN196500.1	1597393	1603796	FBpp0293593	FBgn0085442	C	986	6737	0.098874063882957	0	1	0	156.152404747033	1	-0.120157267087365	-1.24072390133891
BGER000763	Hsap-Tmp-smg9	Scaffold10	KN196500.1	1604213	1609328	FBpp0070335	FBgn0023520	A	778	5705	0.20081214246344	5	0	977.326035965598	0	0	0.144557317911631	-0.207207247805577
BGER000764	BgerTmpM000764	Scaffold10	KN196500.1	1624150	1625443	NA	NA	NA	219	1543	0.14316260324315	0	0	0	0	NA	NA	NA
BGER000765	BgerTmpM000765	Scaffold10	KN196500.1	1650451	1652404	NA	NA	NA	279	2049	0.203010273455647	8	0	4094.16581371546	0	0	1.63138244712641	2.14395366809839
BGER000766	BgerTmpM000766	Scaffold10	KN196500.1	1654512	1659529	NA	NA	NA	932	6243	0.070264922075799	0	2	0	398.565165404544	1	1.46499686149209	1.07914391189936
BGER000767	Hsap-Tmp-tubgcp6	Scaffold10	KN196500.1	1677967	1680646	FBpp0075793	FBgn0026432	D	446	2762	-0.042974979388666	0	0	0	0	NA	0.513719253251192	1.12554693818087
BGER000768	Dmel-Tmp-lapsyn	Scaffold10	KN196500.1	1687813	1693303	FBpp0071509	FBgn0034602	C	1107	6775	-0.060006959379368	3	1	546.348570387907	182.116190129302	0.25	-2.63269775710412	-2.60678740029821
BGER000769	Hsap-Tmp-ctsc	Scaffold10	KN196500.1	1767143	1791181	NA	NA	NA	4942	34839	0.143963614679428	46	3	1913.55713632015	124.797204542618	0.0612244897959184	-1.73180428731861	-1.16762291490739
BGER000770	Dmel-Tmp-cg42708	Scaffold10	KN196500.1	1795195	1823870	FBpp0292103	FBgn0261625	C	4571	28266	-0.045086669941369	33	2	1150.78811549728	69.7447342725624	0.0571428571428571	1.68867805922163	2.52718675305634
BGER000771	Dmel-Tmp-shtd	Scaffold10	KN196500.1	1880609	1888382	FBpp0073893	FBgn0004391	A	1180	9735	0.370821435632042	13	0	1672.24080267559	0	0	0.439656206762368	0.968840340173912
BGER000772	Dmel-Tmp-gtp-bp	Scaffold10	KN196500.1	2076416	2082605	FBpp0073336	FBgn0010391	A	1028	6605	0.0101456132139	7	2	1130.85621970921	323.101777059774	0.222222222222222	-0.719190804869947	-1.54577696627001
BGER000773	BgerTmpM000773	Scaffold10	KN196500.1	2087990	2090752	NA	NA	NA	461	2929	-0.00600314627638299	4	0	1447.70177343467	0	0	0.139501429403921	0.16273810683378
BGER000774	Dmel-Tmp-vha68-2	Scaffold10	KN196500.1	2125110	2144033	FBpp0079999,FBpp0080002,FBpp0080010	NA	NA	3524	25767	0.19666606379484	47	2	2483.61868526739	105.68590150074	0.0408163265306122	-1.02214910042069	-0.0377893905582278
BGER000775	Dmel-Tmp-cg3793	Scaffold10	KN196500.1	2149467	2156249	FBpp0294011	FBgn0028507	B	849	5665	0.064666813428428	5	0	737.136960047177	0	0	1.26703510199688	1.82466852650024
BGER000776	Hsap-Tmp-ubtf	Scaffold10	KN196500.1	2168124	2202596	NA	NA	NA	4430	33976	0.26556472617861	57	6	1653.46793142459	174.049255939431	0.0952380952380952	0.36898290171766	-1.26939250712676
BGER000777	BgerTmpM000777	Scaffold10	KN196500.1	2221710	2228259	NA	NA	NA	961	7204	0.232617161406114	2	0	305.343511450382	0	0	0.676727818109408	2.5554166595033
BGER000778	BgerTmpM000778	Scaffold10	KN196500.1	2230974	2232255	NA	NA	NA	185	1727	0.549098223286201	0	0	0	0	NA	-1.00783136713474	-1.06083465204323
BGER000779	BgerTmpA000779	Scaffold10	KN196500.1	2237172	2243386	NA	NA	NA	1074	5846	-0.229116847905772	6	0	965.406275140788	0	0	0.743308808751182	1.03437210822761
BGER000780	BgerTmpM000780	Scaffold10	KN196500.1	2299183	2304430	NA	NA	NA	1051	6256	-0.100094840381238	12	4	2286.58536585366	762.19512195122	0.25	NA	-7.1588739940276
BGER000781	BgerTmpM000781	Scaffold10	KN196500.1	2309253	2310122	NA	NA	NA	100	882	0.467205972056384	1	0	1149.42528735632	0	0	NA	NA
BGER000782	BgerTmpA000782	Scaffold10	KN196500.1	2313370	2328752	NA	NA	NA	3010	18336	-0.066729126616571	8	4	520.054605733602	260.027302866801	0.333333333333333	0.713276271344582	-7.6824270957242
BGER000783	BgerTmpA000783	Scaffold10	KN196500.1	3245655	3246722	NA	NA	NA	219	1032	-0.437132487904331	0	1	0	936.329588014981	1	-2.83211755073809	0.217342217495222
BGER000784	BgerTmpA000784	Scaffold31	KN196521.1	282806	289037	NA	NA	NA	1149	6461	-0.182194006669147	4	8	641.848523748395	1283.69704749679	0.666666666666667	-0.267533551929774	0.974547216734404
BGER000785	BgerTmpA000785	Scaffold31	KN196521.1	295955	301456	NA	NA	NA	610	3554	-0.131010150147982	4	2	727.008360596147	363.504180298073	0.333333333333333	0.159195316929976	1.57584462139776
BGER000786	BgerTmpA000786	Scaffold31	KN196521.1	317873	318392	NA	NA	NA	175	545	-1.03467137589445	0	0	0	0	NA	NA	NA
BGER000787	BgerTmpA000787	Scaffold31	KN196521.1	632419	634956	NA	NA	NA	1330	6668	-0.347744825128547	5	11	1970.05516154452	4334.12135539795	0.6875	-0.542999775025892	0.648106080470135
BGER000788	BgerTmpM000788	Scaffold31	KN196521.1	1205892	1211005	NA	NA	NA	737	4932	0.068863591581358	0	0	0	0	NA	-0.978902225406723	-13.4264525596298
BGER000789	Hsap-Tmp-tbcd	Scaffold31	KN196521.1	1337528	1342773	FBpp0077502	FBgn0027509	B	673	5144	0.260639548991219	21	0	4003.04994281357	0	0	0.11595046529459	-0.780543085009207
BGER000790	Hsap-Tmp-agmo	Scaffold31	KN196521.1	1417431	1427024	NA	NA	NA	1622	10482	0.018495605694231	3	0	312.695434646654	0	0	-0.239622915251868	0.506410825601422
BGER000791	Cele-Tmp-zag-1	Scaffold31	KN196521.1	1452004	1453166	NA	NA	NA	260	1322	-0.327434035247174	4	0	3439.38091143594	0	0	1.13463801861669	0.0454391832838895
BGER000792	Dmel-Tmp-zfh1	Scaffold31	KN196521.1	1453608	1466187	FBpp0303607	FBgn0004606	E	2055	12092	-0.11673009866775	24	0	1907.79014308426	0	0	1.62512142958259	-0.10933555115521
BGER000793	BgerTmpA000793	Scaffold31	KN196521.1	2440815	2443776	NA	NA	NA	531	3081	-0.136957767491214	3	1	1012.82916948008	337.609723160027	0.25	NA	NA
BGER000794	BgerTmpA000794	Scaffold31	KN196521.1	2717084	2717707	NA	NA	NA	456	2625	-0.148360990450306	0	0	0	0	NA	-0.408652920339073	0.914363407625872
BGER000795	Hsap-Tmp-mns1	Scaffold31	KN196521.1	3127946	3134566	FBpp0081332	FBgn0037581	E	1162	7353	-0.011849767542945	25	0	3775.86467301012	0	0	3.8579719750055	3.19088841734047
BGER000796	Hsap-Tmp-trub1	Scaffold31	KN196521.1	3142510	3159273	NA	NA	NA	2647	20416	0.273697450543059	45	3	2684.32355046528	178.954903364352	0.0625	3.00848136274596	2.84151093154955
BGER000797	BgerTmpM000797	Scaffold31	KN196521.1	3203771	3219184	NA	NA	NA	1668	12201	0.197235519012214	43	3	2789.67172700143	194.628260023355	0.0652173913043478	0.287137708252746	-0.351517556560637
BGER000798	Dmel-Tmp-gb	Scaffold31	KN196521.1	3234916	3251852	FBpp0084502,FBpp0075379	NA	NA	2400	17473	0.190448336166227	47	0	2774.98966759166	0	0	0.0108943818474034	-2.67371905152824
BGER000799	Hsap-Tmp-ispd	Scaffold31	KN196521.1	3268502	3271699	NA	NA	NA	282	1737	-0.050741997414812	4	0	1250.78173858662	0	0	1.2408879533943	-0.407493966944453
BGER000800	BgerTmpA000800	Scaffold31	KN196521.1	3284635	3285267	NA	NA	NA	101	907	0.493174574050316	0	0	0	0	NA	6.3787529750906	3.80093948789415
BGER000801	Dmel-Tmp-vha14-1	Scaffold31	KN196521.1	3296244	3302982	FBpp0086474	FBgn0262512	C	1288	6153	-0.41741528464002	3	0	445.16990651432	0	0	-0.918113987082622	0.461141701355079
BGER000802	Hsap-Tmp-mzt1	Scaffold31	KN196521.1	3304879	3305121	FBpp0292515	FBgn0261858	D	115	303	-1.27588875119783	0	0	0	0	NA	-0.643221582551416	-0.216075576260748
BGER000803	Dmel-Tmp-boca	Scaffold31	KN196521.1	3305697	3313652	FBpp0088027	FBgn0004132	C	964	8993	0.548124733407992	10	0	1256.9130216189	0	0	0.887040400410178	-0.267519840434615
BGER000804	BgerTmpA000804	Scaffold31	KN196521.1	3456230	3462186	NA	NA	NA	1014	6040	-0.099081786517311	22	0	3693.13412791674	0	0	0.0333783919545348	0.225957982896094
BGER000805	Dmel-Tmp-cad99c	Scaffold31	KN196521.1	3727972	3758439	FBpp0084854	FBgn0039709	E	6967	45157	0.02276749188771	7	1	229.749245109623	32.8213207299462	0.125	-0.430627786340732	-0.208029439649836
BGER000806	Dmel-Tmp-cg4572	Scaffold11	KN196501.1	4578	10926	FBpp0083269	FBgn0038738	E	1231	8140	0.05162534894274	0	17	0	2677.5870215782	1	0.00749110622433378	0.916932034653581
BGER000807	BgerTmpM000807	Scaffold11	KN196501.1	16041	23263	NA	NA	NA	775	6394	0.370877844892509	4	23	553.786515298352	3184.27246296553	0.851851851851852	-0.257903358576	2.68721779215858
BGER000808	BgerTmpM000808	Scaffold11	KN196501.1	42090	48221	NA	NA	NA	717	3826	-0.257780834082204	1	12	163.078930202218	1956.94716242661	0.923076923076923	0.167281710248278	1.12906619635243
BGER000809	Dmel-Tmp-gbeta5	Scaffold11	KN196501.1	59045	71779	FBpp0071137	FBgn0030011	A	2068	12512	-0.076568356733994	7	21	549.666274047899	1648.9988221437	0.75	1.25364369289777	4.93844710756895
BGER000810	BgerTmpA000810	Scaffold11	KN196501.1	76905	91979	NA	NA	NA	1716	10278	-0.091134584420802	1	66	66.334991708126	4378.10945273632	0.985074626865672	-1.26472220874672	0.776531495582587
BGER000811	BgerTmpA000811	Scaffold11	KN196501.1	102513	104303	NA	NA	NA	401	2751	0.104709314134879	0	1	0	558.347292015634	1	1.1441169649918	1.96952522565527
BGER000812	BgerTmpM000812	Scaffold11	KN196501.1	117966	128274	NA	NA	NA	1472	9498	0.016273401074913	0	9	0	873.023571636434	1	-0.0221127940539601	1.25878785119191
BGER000813	BgerTmpM000813	Scaffold11	KN196501.1	140810	179946	NA	NA	NA	5087	31190	-0.057376130327526	17	185	434.371566548279	4726.9846947901	0.915841584158416	0.936419072288098	1.66218004161346
BGER000814	Hsap-Tmp-kri1	Scaffold11	KN196501.1	223109	232549	FBpp0075756	FBgn0036254	D	1648	7292	-0.527974364870496	0	23	0	2436.1826077746	1	0.7134284914837	0.982688492943433
BGER000815	BgerTmpM000815	Scaffold11	KN196501.1	235375	241981	NA	NA	NA	1379	9157	0.057679881976991	2	13	302.709247767519	1967.61011048888	0.866666666666667	0.547093437855866	1.86925389721679
BGER000816	Hsap-Tmp-mkln1	Scaffold11	KN196501.1	253530	271208	FBpp0086998	FBgn0033757	C	2816	17093	-0.071886295531724	0	12	0	678.771423723061	1	0.198054671720422	-2.38863745570307
BGER000817	Dmel-Tmp-bicd	Scaffold11	KN196501.1	309509	356207	FBpp0303259	FBgn0000183	B	7829	37806	-0.40185741686179	5	125	107.068673847406	2676.71684618514	0.961538461538462	-0.045693896843629	-0.0630927086883005
BGER000818	BgerTmpM000818	Scaffold11	KN196501.1	940181	976758	NA	NA	NA	12779	41177	-0.98550890414701	0	52	0	1421.61955273662	1	2.01863978305428	1.93736204281109
BGER000819	BgerTmpM000819	Scaffold11	KN196501.1	1033162	1038465	NA	NA	NA	809	4527	-0.18922898490855	1	7	188.536953242836	1319.75867269985	0.875	-0.023859900258461	-1.70304205440659
BGER000820	Dmel-Tmp-sha	Scaffold11	KN196501.1	1196740	1198037	FBpp0271851	FBgn0003382	C	232	1336	-0.147849386379931	0	10	0	7704.16024653313	1	NA	NA
BGER000821	BgerTmpA000821	Scaffold11	KN196501.1	1544651	1545736	NA	NA	NA	560	3498	-0.030541126749726	0	0	0	0	NA	NA	NA
BGER000822	BgerTmpA000822	Scaffold11	KN196501.1	2064369	2069293	NA	NA	NA	1767	9045	-0.317754220769425	1	13	203.045685279188	2639.59390862944	0.928571428571429	2.75837093547953	6.30314402910786
BGER000823	BgerTmpA000823	Scaffold11	KN196501.1	2093286	2093942	NA	NA	NA	120	722	-0.084608252447759	0	2	0	3044.1400304414	1	NA	NA
BGER000824	Dmel-Tmp-pk	Scaffold11	KN196501.1	3503848	3514009	FBpp0088115	FBgn0003090	C	1838	9848	-0.251878688530989	0	17	0	1672.89903562291	1	0.439298491118834	-0.900204783914661
BGER000825	BgerTmpA000825	Scaffold11	KN196501.1	3620593	3625748	NA	NA	NA	971	5702	-0.119647845207651	0	0	0	0	NA	0.745679636479758	0.655880289212015
BGER000826	BgerTmpM000826	Scaffold11	KN196501.1	3746860	3752801	NA	NA	NA	1060	5869	-0.204522240399659	1	1	168.293503870751	168.293503870751	0.5	1.1471540735045	0.149152711165935
BGER000827	BgerTmpA000827	Scaffold1599	KN198089.1	14558	15682	NA	NA	NA	14	274	1.61710447717651	0	0	0	0	NA	NA	NA
BGER000828	BgerTmpA000828	Scaffold1599	KN198089.1	15992	16294	NA	NA	NA	23	95	-0.627279031452477	0	0	0	0	NA	NA	NA
BGER000829	BgerTmpA000829	Scaffold1599	KN198089.1	21394	22101	NA	NA	NA	6	142	1.89121193505712	0	0	0	0	NA	NA	NA
BGER000830	BgerTmpA000830	Scaffold1599	KN198089.1	72154	77752	NA	NA	NA	145	1091	0.237953612582261	0	0	0	0	NA	NA	NA
BGER000831	BgerTmpA000831	Scaffold1599	KN198089.1	88688	90287	NA	NA	NA	27	313	0.861558661042738	0	0	0	0	NA	NA	NA
BGER000832	BgerTmpA000832	Scaffold1599	KN198089.1	135596	137896	NA	NA	NA	94	503	-0.253746945598522	0	0	0	0	NA	NA	NA
BGER000833	BgerTmpA000833	Scaffold1599	KN198089.1	148481	149509	NA	NA	NA	19	186	0.617658613938034	0	0	0	0	NA	NA	NA
BGER000834	BgerTmpA000834	Scaffold1599	KN198089.1	150940	152079	NA	NA	NA	71	199	-1.18669518268745	1	0	877.19298245614	0	0	NA	NA
BGER000835	BgerTmpA000835	Scaffold1599	KN198089.1	157243	158763	NA	NA	NA	43	309	0.171625589475865	0	0	0	0	NA	NA	NA
BGER000836	BgerTmpA000836	Scaffold1599	KN198089.1	160144	160926	NA	NA	NA	18	133	0.211784750332466	0	1	0	1277.13920817369	1	NA	NA
BGER000837	BgerTmpM000837	Scaffold1599	KN198089.1	183850	189017	NA	NA	NA	110	898	0.355639237490076	0	0	0	0	NA	NA	NA
BGER000838	BgerTmpM000838	Scaffold1599	KN198089.1	189331	199110	NA	NA	NA	154	1582	0.687174660051479	1	0	102.249488752556	0	0	NA	NA
BGER000839	BgerTmpA000839	Scaffold1599	KN198089.1	205169	207634	NA	NA	NA	39	446	0.841924997331648	0	0	0	0	NA	NA	NA
BGER000840	BgerTmpA000840	Scaffold1599	KN198089.1	213837	215321	NA	NA	NA	27	283	0.716198056942002	0	0	0	0	NA	NA	NA
BGER000841	BgerTmpA000841	Scaffold1599	KN198089.1	222117	223646	NA	NA	NA	73	350	-0.4121861307741	0	0	0	0	NA	NA	NA
BGER000842	BgerTmpA000842	Scaffold1599	KN198089.1	227357	227875	NA	NA	NA	10	102	0.676924563357722	0	0	0	0	NA	NA	NA
BGER000843	Cele-Tmp-m01e5.2	Scaffold1599	KN198089.1	228048	229184	FBpp0079327	FBgn0032031	B	29	200	0.112302510920741	0	0	0	0	NA	NA	NA
BGER000844	BgerTmpA000844	Scaffold1599	KN198089.1	229289	229633	NA	NA	NA	23	89	-0.721401208817027	0	0	0	0	NA	NA	NA
BGER000845	BgerTmpA000845	Scaffold1599	KN198089.1	229973	230563	NA	NA	NA	28	114	-0.648037591619274	0	0	0	0	NA	NA	NA
BGER000846	BgerTmpA000846	Scaffold1599	KN198089.1	230614	232566	NA	NA	NA	138	447	-0.977966119321263	0	1	0	512.032770097286	1	NA	NA
BGER000847	BgerTmpA000847	Scaffold1599	KN198089.1	236912	239069	NA	NA	NA	102	439	-0.567920896162549	0	0	0	0	NA	NA	NA
BGER000848	BgerTmpA000848	Scaffold1599	KN198089.1	239768	241300	NA	NA	NA	55	270	-0.37811680020024	0	0	0	0	NA	NA	NA
BGER000849	BgerTmpA000849	Scaffold1599	KN198089.1	241425	242621	NA	NA	NA	24	266	0.796747251053618	0	0	0	0	NA	NA	NA
BGER000850	BgerTmpA000850	Scaffold1599	KN198089.1	269808	271055	NA	NA	NA	255	230	-2.82243606964089	0	0	0	0	NA	NA	NA
BGER000851	BgerTmpA000851	Scaffold1599	KN198089.1	286481	287293	NA	NA	NA	17	169	0.639843911305433	0	0	0	0	NA	NA	NA
BGER000852	BgerTmpA000852	Scaffold1599	KN198089.1	287872	289671	NA	NA	NA	43	358	0.383978338835747	0	0	0	0	NA	NA	NA
BGER000853	BgerTmpA000853	Scaffold1599	KN198089.1	292593	294722	NA	NA	NA	42	418	0.641469025575711	0	0	0	0	NA	NA	NA
BGER000854	BgerTmpA000854	Scaffold1599	KN198089.1	295961	297049	NA	NA	NA	25	215	0.430763976088324	0	0	0	0	NA	NA	NA
BGER000855	BgerTmpA000855	Scaffold1599	KN198089.1	327848	328195	NA	NA	NA	59	90	-2.06436263675858	0	0	0	0	NA	NA	NA
BGER000856	BgerTmpM000856	Scaffold1599	KN198089.1	328683	332696	NA	NA	NA	263	864	-0.957604170855246	0	0	0	0	NA	NA	NA
BGER000857	BgerTmpA000857	Scaffold1599	KN198089.1	344017	345717	NA	NA	NA	65	318	-0.383057541470511	0	0	0	0	NA	NA	NA
BGER000858	BgerTmpA000858	Scaffold1599	KN198089.1	345924	347237	NA	NA	NA	33	206	-0.031466275901647	0	0	0	0	NA	NA	NA
BGER000859	BgerTmpA000859	Scaffold1599	KN198089.1	364127	366040	NA	NA	NA	204	404	-1.68778654294611	0	1	0	522.466039707419	1	NA	NA
BGER000860	BgerTmpA000860	Scaffold1599	KN198089.1	394613	395689	NA	NA	NA	36	194	-0.243584842981596	0	0	0	0	NA	NA	NA
BGER000861	BgerTmpA000861	Scaffold1599	KN198089.1	396517	398187	NA	NA	NA	28	312	0.804474613078228	0	0	0	0	NA	NA	NA
BGER000862	BgerTmpM000862	Scaffold1599	KN198089.1	399340	400553	NA	NA	NA	21	275	1.03739770190685	0	0	0	0	NA	NA	NA
BGER000863	BgerTmpA000863	Scaffold1599	KN198089.1	404153	405343	NA	NA	NA	43	245	-0.163199499425939	1	0	839.630562552477	0	0	NA	NA
BGER000864	BgerTmpA000864	Scaffold1599	KN198089.1	422856	423338	NA	NA	NA	15	119	0.314354483973014	0	0	0	0	NA	NA	NA
BGER000865	BgerTmpA000865	Scaffold1599	KN198089.1	426792	427670	NA	NA	NA	40	193	-0.403043741345694	0	0	0	0	NA	NA	NA
BGER000866	BgerTmpM000866	Scaffold1599	KN198089.1	433106	436410	NA	NA	NA	95	614	0.01866655331282	0	0	0	0	NA	NA	NA
BGER000867	BgerTmpA000867	Scaffold1599	KN198089.1	460153	460974	NA	NA	NA	26	169	0.02686703441468	0	0	0	0	NA	NA	NA
BGER000868	BgerTmpA000868	Scaffold1599	KN198089.1	470734	472860	NA	NA	NA	68	408	-0.088610183005255	0	0	0	0	NA	NA	NA
BGER000869	BgerTmpA000869	Scaffold1599	KN198089.1	479389	480444	NA	NA	NA	12	83	0.116504246899357	0	0	0	0	NA	NA	NA
BGER000870	BgerTmpA000870	Scaffold1599	KN198089.1	480818	482221	NA	NA	NA	58	308	-0.264767138159082	1	0	712.250712250712	0	0	NA	NA
BGER000871	BgerTmpA000871	Scaffold1599	KN198089.1	482317	483633	NA	NA	NA	214	310	-2.13891526485332	2	0	1518.60288534548	0	0	NA	NA
BGER000872	BgerTmpA000872	Scaffold1599	KN198089.1	487474	488136	NA	NA	NA	21	144	0.104034894937141	0	0	0	0	NA	NA	NA
BGER000873	BgerTmpA000873	Scaffold1599	KN198089.1	491887	493056	NA	NA	NA	26	275	0.729275406544518	0	0	0	0	NA	NA	NA
BGER000874	BgerTmpA000874	Scaffold1599	KN198089.1	498446	501865	NA	NA	NA	87	668	0.267188112898912	0	0	0	0	NA	NA	NA
BGER000875	BgerTmpA000875	Scaffold1599	KN198089.1	508707	510362	NA	NA	NA	33	315	0.581241215302414	0	0	0	0	NA	NA	NA
BGER000876	BgerTmpA000876	Scaffold1599	KN198089.1	524998	526548	NA	NA	NA	67	295	-0.53509072993498	0	0	0	0	NA	NA	NA
BGER000877	BgerTmpA000877	Scaffold1599	KN198089.1	535660	536622	NA	NA	NA	108	233	-1.5642740412356	0	0	0	0	NA	NA	NA
BGER000878	BgerTmpA000878	Scaffold1599	KN198089.1	545720	547288	NA	NA	NA	78	296	-0.74952153695971	2	1	1274.69725940089	637.348629700446	0.333333333333333	NA	NA
BGER000879	BgerTmpA000879	Scaffold1599	KN198089.1	550505	551803	NA	NA	NA	99	249	-1.34292737173794	0	0	0	0	NA	NA	NA
BGER000880	BgerTmpA000880	Scaffold1599	KN198089.1	563383	566428	NA	NA	NA	165	618	-0.768431870067853	0	0	0	0	NA	NA	NA
BGER000881	BgerTmpA000881	Scaffold1599	KN198089.1	567474	568238	NA	NA	NA	31	154	-0.360982453418385	0	0	0	0	NA	NA	NA
BGER000882	BgerTmpA000882	Scaffold1599	KN198089.1	568304	569152	NA	NA	NA	24	171	0.15931733043833	0	0	0	0	NA	NA	NA
BGER000883	BgerTmpA000883	Scaffold1599	KN198089.1	576960	579317	NA	NA	NA	141	449	-1.00255240138406	1	0	424.088210347752	0	0	NA	NA
BGER000884	BgerTmpA000884	Scaffold1599	KN198089.1	579489	580394	NA	NA	NA	35	206	-0.11635517348816	0	0	0	0	NA	NA	NA
BGER000885	BgerTmpA000885	Scaffold1599	KN198089.1	584615	588243	NA	NA	NA	182	948	-0.292624075026849	0	1	0	275.558004960044	1	NA	NA
BGER000886	Hsap-Tmp-polk	Scaffold1599	KN198089.1	594047	595087	NA	NA	NA	27	181	0.071385701193325	2	0	1921.22958693564	0	0	NA	NA
BGER000887	BgerTmpA000887	Scaffold1599	KN198089.1	604495	605278	NA	NA	NA	22	170	0.276386633773993	0	0	0	0	NA	NA	NA
BGER000888	BgerTmpA000888	Scaffold1599	KN198089.1	605330	606361	NA	NA	NA	30	220	0.20089643418973	0	0	0	0	NA	NA	NA
BGER000889	BgerTmpA000889	Scaffold1599	KN198089.1	627575	629494	NA	NA	NA	128	399	-1.03332774750407	0	0	0	0	NA	NA	NA
BGER000890	BgerTmpA000890	Scaffold1599	KN198089.1	657973	659352	NA	NA	NA	15	282	1.55908807306387	0	0	0	0	NA	NA	NA
BGER000891	BgerTmpA000891	Scaffold1599	KN198089.1	660607	663776	NA	NA	NA	71	629	0.473596403648196	0	0	0	0	NA	NA	NA
BGER000892	BgerTmpA000892	Scaffold1599	KN198089.1	692816	694327	NA	NA	NA	72	316	-0.539716936991621	0	0	0	0	NA	NA	NA
BGER000893	BgerTmpA000893	Scaffold1599	KN198089.1	698435	699628	NA	NA	NA	133	239	-1.82798831124685	0	0	0	0	NA	NA	NA
BGER000894	BgerTmpA000894	Scaffold1599	KN198089.1	707734	709404	NA	NA	NA	77	360	-0.448506128091638	0	1	0	598.444045481747	1	NA	NA
BGER000895	Hsap-Tmp-slc5a3	Scaffold1599	KN198089.1	709430	711109	NA	NA	NA	123	376	-1.06149833738801	0	0	0	0	NA	NA	NA
BGER000896	BgerTmpA000896	Scaffold1599	KN198089.1	721365	722129	NA	NA	NA	12	140	0.870747832497398	0	0	0	0	NA	NA	NA
BGER000897	BgerTmpA000897	Scaffold1599	KN198089.1	722338	725577	NA	NA	NA	35	602	1.43076397608833	0	0	0	0	NA	NA	NA
BGER000898	BgerTmpA000898	Scaffold1599	KN198089.1	725740	727188	NA	NA	NA	45	282	-0.025874427657293	0	0	0	0	NA	NA	NA
BGER000899	BgerTmpA000899	Scaffold1599	KN198089.1	727822	728721	NA	NA	NA	23	167	0.186569652690628	0	0	0	0	NA	NA	NA
BGER000900	BgerTmpA000900	Scaffold1599	KN198089.1	728805	731264	NA	NA	NA	73	502	0.108146311344343	0	1	0	406.50406504065	1	NA	NA
BGER000901	BgerTmpA000901	Scaffold1599	KN198089.1	748701	749273	NA	NA	NA	29	118	-0.648910629492142	0	0	0	0	NA	NA	NA
BGER000902	BgerTmpA000902	Scaffold1599	KN198089.1	768518	769228	NA	NA	NA	12	142	0.891211935057118	0	0	0	0	NA	NA	NA
BGER000903	BgerTmpA000903	Scaffold1599	KN198089.1	781031	782176	NA	NA	NA	46	245	-0.260496700780854	0	0	0	0	NA	NA	NA
BGER000904	BgerTmpA000904	Scaffold1599	KN198089.1	782600	784218	NA	NA	NA	37	333	0.496352317715901	0	0	0	0	NA	NA	NA
BGER000905	BgerTmpA000905	Scaffold1599	KN198089.1	798029	801904	NA	NA	NA	69	674	0.614507640677278	0	0	0	0	NA	NA	NA
BGER000906	BgerTmpA000906	Scaffold1599	KN198089.1	823260	830686	NA	NA	NA	8771	17336	-1.6906148670122	0	2	0	269.287733943719	1	NA	NA
BGER000907	BgerTmpA000907	Scaffold1599	KN198089.1	830898	833062	NA	NA	NA	81	498	-0.053420754542956	0	0	0	0	NA	NA	NA
BGER000908	BgerTmpA000908	Scaffold1599	KN198089.1	869029	873259	NA	NA	NA	77	801	0.705299207987397	0	0	0	0	NA	NA	NA
BGER000909	BgerTmpA000909	Scaffold1599	KN198089.1	873781	876501	NA	NA	NA	486	639	-2.2787130663852	0	0	0	0	NA	NA	NA
BGER000910	BgerTmpA000910	Scaffold1599	KN198089.1	876602	878260	NA	NA	NA	34	278	0.357905547746756	0	0	0	0	NA	NA	NA
BGER000911	BgerTmpA000911	Scaffold1599	KN198089.1	881856	883235	NA	NA	NA	40	291	0.18937456429451	0	0	0	0	NA	NA	NA
BGER000912	BgerTmpA000912	Scaffold1599	KN198089.1	884189	885526	NA	NA	NA	27	264	0.615933933468573	0	0	0	0	NA	NA	NA
BGER000913	BgerTmpA000913	Scaffold1599	KN198089.1	898252	899181	NA	NA	NA	16	192	0.911389816994748	0	0	0	0	NA	NA	NA
BGER000914	BgerTmpA000914	Scaffold1599	KN198089.1	901646	903974	NA	NA	NA	88	424	-0.40508384780051	2	0	858.7376556462	0	0	NA	NA
BGER000915	BgerTmpM000915	Scaffold1599	KN198089.1	916110	917926	NA	NA	NA	62	345	-0.197316442447756	0	1	0	550.357732526142	1	NA	NA
BGER000916	BgerTmpA000916	Scaffold1599	KN198089.1	918095	919513	NA	NA	NA	66	311	-0.437196032954263	0	0	0	0	NA	NA	NA
BGER000917	Hsap-Tmp-asrgl1	Scaffold1599	KN198089.1	941048	941929	FBpp0081663,FBpp0073861	NA	NA	13	203	1.29132351531767	0	0	0	0	NA	NA	NA
BGER000918	BgerTmpA000918	Scaffold1599	KN198089.1	948501	949445	NA	NA	NA	46	194	-0.597221797596297	0	0	0	0	NA	NA	NA
BGER000919	BgerTmpA000919	Scaffold1599	KN198089.1	949482	950546	NA	NA	NA	40	207	-0.302013821114449	0	0	0	0	NA	NA	NA
BGER000920	BgerTmpA000920	Scaffold1599	KN198089.1	954594	955871	NA	NA	NA	63	275	-0.547564798814306	0	0	0	0	NA	NA	NA
BGER000921	BgerTmpA000921	Scaffold1599	KN198089.1	958352	958621	NA	NA	NA	13	86	0.052252352834594	0	0	0	0	NA	NA	NA
BGER000922	BgerTmpA000922	Scaffold1599	KN198089.1	958678	960291	NA	NA	NA	102	396	-0.716641405618298	0	0	0	0	NA	NA	NA
BGER000923	BgerTmpM000923	Scaffold1599	KN198089.1	973084	974871	NA	NA	NA	70	326	-0.454127546440301	1	0	559.284116331096	0	0	NA	NA
BGER000924	BgerTmpA000924	Scaffold1599	KN198089.1	983611	986175	NA	NA	NA	54	481	0.481432897880162	0	1	0	389.863547758285	1	NA	NA
BGER000925	BgerTmpA000925	Scaffold1599	KN198089.1	992854	993579	NA	NA	NA	5	151	2.24290396071131	0	0	0	0	NA	NA	NA
BGER000926	BgerTmpA000926	Scaffold1599	KN198089.1	994483	995193	NA	NA	NA	20	160	0.326427316273588	0	0	0	0	NA	NA	NA
BGER000927	BgerTmpA000927	Scaffold1599	KN198089.1	997461	997874	NA	NA	NA	6	102	1.41389015752393	0	0	0	0	NA	NA	NA
BGER000928	BgerTmpA000928	Scaffold1599	KN198089.1	999536	1006483	NA	NA	NA	287	1298	-0.496404942402961	2	0	287.852619458837	0	0	NA	NA
BGER000929	Hsap-Tmp-arsa	Scaffold1599	KN198089.1	1015298	1016683	NA	NA	NA	14	290	1.69898148423092	0	0	0	0	NA	NA	NA
BGER000930	BgerTmpM000930	Scaffold1599	KN198089.1	1016841	1020138	NA	NA	NA	76	618	0.349962830734377	0	0	0	0	NA	NA	NA
BGER000931	BgerTmpA000931	Scaffold1599	KN198089.1	1028455	1031115	NA	NA	NA	63	498	0.309149324841753	0	0	0	0	NA	NA	NA
BGER000932	BgerTmpA000932	Scaffold1599	KN198089.1	1036472	1044294	NA	NA	NA	170	1441	0.409891000310634	0	1	0	127.828198900678	1	NA	NA
BGER000933	BgerTmpA000933	Scaffold1599	KN198089.1	1070595	1072688	NA	NA	NA	68	437	0.010453944523847	0	0	0	0	NA	NA	NA
BGER000934	BgerTmpA000934	Scaffold1599	KN198089.1	1073443	1074339	NA	NA	NA	35	217	-0.041304468226899	0	0	0	0	NA	NA	NA
BGER000935	BgerTmpA000935	Scaffold1599	KN198089.1	1098275	1099303	NA	NA	NA	43	189	-0.537595014207437	0	0	0	0	NA	NA	NA
BGER000936	BgerTmpA000936	Scaffold1599	KN198089.1	1099558	1101102	NA	NA	NA	45	305	0.087239652394162	0	0	0	0	NA	NA	NA
BGER000937	BgerTmpA000937	Scaffold1599	KN198089.1	1111187	1114151	NA	NA	NA	49	570	0.866535581210488	0	0	0	0	NA	NA	NA
BGER000938	BgerTmpA000938	Scaffold1599	KN198089.1	1119857	1120093	NA	NA	NA	5	111	1.79891508773633	0	1	0	4219.40928270042	1	NA	NA
BGER000939	BgerTmpA000939	Scaffold1599	KN198089.1	1120171	1122224	NA	NA	NA	72	349	-0.396414458959072	0	0	0	0	NA	NA	NA
BGER000940	BgerTmpA000940	Scaffold1599	KN198089.1	1146988	1147812	NA	NA	NA	26	150	-0.145193711371623	0	0	0	0	NA	NA	NA
BGER000941	BgerTmpA000941	Scaffold1599	KN198089.1	1180633	1181529	NA	NA	NA	10	178	1.48023265235263	0	0	0	0	NA	NA	NA
BGER000942	BgerTmpA000942	Scaffold1599	KN198089.1	1182365	1183378	NA	NA	NA	15	225	1.23331791188211	0	0	0	0	NA	NA	NA
BGER000943	BgerTmpA000943	Scaffold1599	KN198089.1	1187348	1191087	NA	NA	NA	150	793	-0.271214318518314	0	0	0	0	NA	NA	NA
BGER000944	Cele-Tmp-acs-1	Scaffold1599	KN198089.1	1194451	1196103	FBpp0078711	FBgn0031703	B	41	349	0.415958537865157	0	0	0	0	NA	NA	NA
BGER000945	BgerTmpA000945	Scaffold1599	KN198089.1	1220364	1224161	NA	NA	NA	84	788	0.556161712951205	0	1	0	263.296471827278	1	NA	NA
BGER000946	BgerTmpA000946	Scaffold1599	KN198089.1	1228246	1229361	NA	NA	NA	12	209	1.44882394763332	0	0	0	0	NA	NA	NA
BGER000947	BgerTmpA000947	Scaffold1599	KN198089.1	1229387	1231429	NA	NA	NA	121	1071	0.47230684374925	0	0	0	0	NA	NA	NA
BGER000948	BgerTmpA000948	Scaffold1599	KN198089.1	1231506	1233194	NA	NA	NA	34	301	0.472584151782951	0	0	0	0	NA	NA	NA
BGER000949	BgerTmpA000949	Scaffold1599	KN198089.1	1234476	1235099	NA	NA	NA	30	158	-0.276682531157827	0	0	0	0	NA	NA	NA
BGER000950	BgerTmpA000950	Scaffold1599	KN198089.1	1235656	1238246	NA	NA	NA	58	509	0.459968167221711	0	0	0	0	NA	NA	NA
BGER000951	BgerTmpA000951	Scaffold1599	KN198089.1	1243675	1249219	NA	NA	NA	117	1036	0.472870884376738	0	0	0	0	NA	NA	NA
BGER000952	BgerTmpA000952	Scaffold1599	KN198089.1	1249437	1251694	NA	NA	NA	41	399	0.60912024787785	0	0	0	0	NA	NA	NA
BGER000953	BgerTmpA000953	Scaffold1599	KN198089.1	1255220	1257232	NA	NA	NA	30	365	0.931289374432448	0	0	0	0	NA	NA	NA
BGER000954	BgerTmpA000954	Scaffold1599	KN198089.1	1257473	1258945	NA	NA	NA	64	364	-0.165778043527715	2	0	1357.77325186694	0	0	NA	NA
BGER000955	BgerTmpA000955	Scaffold1599	KN198089.1	1287748	1288581	NA	NA	NA	19	158	0.382280551007106	0	0	0	0	NA	NA	NA
BGER000956	BgerTmpA000956	Scaffold1599	KN198089.1	1290924	1293438	NA	NA	NA	38	467	0.945778542539668	0	1	0	397.614314115308	1	NA	NA
BGER000957	BgerTmpA000957	Scaffold1599	KN198089.1	1293871	1295400	NA	NA	NA	41	296	0.178328677284454	0	0	0	0	NA	NA	NA
BGER000958	BgerTmpA000958	Scaffold1599	KN198089.1	1326805	1328364	NA	NA	NA	45	343	0.256638986116726	0	0	0	0	NA	NA	NA
BGER000959	BgerTmpA000959	Scaffold1599	KN198089.1	1374054	1378160	NA	NA	NA	112	881	0.302070603136398	0	0	0	0	NA	NA	NA
BGER000960	BgerTmpA000960	Scaffold1599	KN198089.1	1421555	1422940	NA	NA	NA	42	281	0.068536213715754	0	0	0	0	NA	NA	NA
BGER000961	BgerTmpA000961	Scaffold1599	KN198089.1	1429559	1430461	NA	NA	NA	31	230	0.217721056831088	0	0	0	0	NA	NA	NA
BGER000962	BgerTmpM000962	Scaffold1599	KN198089.1	1432677	1434754	NA	NA	NA	200	440	-1.53606915997647	0	0	0	0	NA	NA	NA
BGER000963	BgerTmpA000963	Scaffold1599	KN198089.1	1474298	1475206	NA	NA	NA	31	212	0.100151460449912	0	0	0	0	NA	NA	NA
BGER000964	BgerTmpA000964	Scaffold1599	KN198089.1	1475856	1476653	NA	NA	NA	14	225	1.33285358543302	0	0	0	0	NA	NA	NA
BGER000965	BgerTmpA000965	Scaffold1599	KN198089.1	1476722	1479406	NA	NA	NA	89	562	-0.014879794471883	0	0	0	0	NA	NA	NA
BGER000966	BgerTmpA000966	Scaffold1599	KN198089.1	1483895	1487228	NA	NA	NA	97	726	0.230340212082211	0	0	0	0	NA	NA	NA
BGER000967	BgerTmpA000967	Scaffold1599	KN198089.1	1487352	1488197	NA	NA	NA	24	182	0.249259455751129	0	0	0	0	NA	NA	NA
BGER000968	BgerTmpA000968	Scaffold1599	KN198089.1	1504198	1504881	NA	NA	NA	37	152	-0.635098535911776	0	2	0	2923.97660818713	1	NA	NA
BGER000969	BgerTmpA000969	Scaffold1599	KN198089.1	1512478	1513005	NA	NA	NA	15	121	0.338399957939664	0	0	0	0	NA	NA	NA
BGER000970	BgerTmpA000970	Scaffold1599	KN198089.1	1517266	1518789	NA	NA	NA	42	366	0.449809731778871	0	0	0	0	NA	NA	NA
BGER000971	BgerTmpM000971	Scaffold1599	KN198089.1	1522511	1528257	NA	NA	NA	132	1263	0.584672120702687	0	0	0	0	NA	NA	NA
BGER000972	BgerTmpA000972	Scaffold1599	KN198089.1	1528439	1529893	NA	NA	NA	30	312	0.704938939527318	0	0	0	0	NA	NA	NA
BGER000973	BgerTmpA000973	Scaffold1599	KN198089.1	1569353	1570138	NA	NA	NA	22	167	0.250699990110343	0	0	0	0	NA	NA	NA
BGER000974	BgerTmpA000974	Scaffold1599	KN198089.1	1585336	1586133	NA	NA	NA	25	185	0.213952587015176	0	0	0	0	NA	NA	NA
BGER000975	BgerTmpA000975	Scaffold1599	KN198089.1	1586467	1587270	NA	NA	NA	11	143	1.02686703441468	0	0	0	0	NA	NA	NA
BGER000976	BgerTmpA000976	Scaffold1599	KN198089.1	1638533	1639228	NA	NA	NA	18	128	0.156502314831276	0	0	0	0	NA	NA	NA
BGER000977	BgerTmpA000977	Scaffold1599	KN198089.1	1640634	1641218	NA	NA	NA	10	140	1.13378223833119	0	0	0	0	NA	NA	NA
BGER000978	BgerTmpM000978	Scaffold1599	KN198089.1	1641244	1642779	NA	NA	NA	28	719	2.00892035465528	0	0	0	0	NA	NA	NA
BGER000979	BgerTmpA000979	Scaffold1599	KN198089.1	1664737	1665285	NA	NA	NA	19	145	0.258408892844937	0	0	0	0	NA	NA	NA
BGER000980	BgerTmpA000980	Scaffold1599	KN198089.1	1700152	1702338	NA	NA	NA	125	439	-0.861279838853141	0	0	0	0	NA	NA	NA
BGER000981	BgerTmpA000981	Scaffold1599	KN198089.1	1806956	1811636	NA	NA	NA	293	873	-1.09849169451922	0	1	0	213.62956633198	1	NA	NA
BGER000982	BgerTmpA000982	Scaffold1599	KN198089.1	1811766	1812725	NA	NA	NA	25	224	0.489926048556468	0	0	0	0	NA	NA	NA
BGER000983	BgerTmpA000983	Scaffold1599	KN198089.1	1814513	1816387	NA	NA	NA	60	482	0.332426056895032	0	0	0	0	NA	NA	NA
BGER000984	BgerTmpA000984	Scaffold1599	KN198089.1	1816439	1820240	NA	NA	NA	79	963	0.934038555939948	0	0	0	0	NA	NA	NA
BGER000985	BgerTmpA000985	Scaffold1599	KN198089.1	1820326	1821300	NA	NA	NA	33	218	0.050217521692061	0	0	0	0	NA	NA	NA
BGER000986	BgerTmpA000986	Scaffold1599	KN198089.1	1821560	1824247	NA	NA	NA	73	547	0.231999780186128	0	0	0	0	NA	NA	NA
BGER000987	BgerTmpA000987	Scaffold1599	KN198089.1	1824526	1825125	NA	NA	NA	11	125	0.832779982298378	0	0	0	0	NA	NA	NA
BGER000988	BgerTmpA000988	Scaffold1599	KN198089.1	1827088	1828191	NA	NA	NA	56	230	-0.63543755483964	0	0	0	0	NA	NA	NA
BGER000989	BgerTmpA000989	Scaffold1599	KN198089.1	1828758	1830566	NA	NA	NA	80	403	-0.340864750085806	0	0	0	0	NA	NA	NA
BGER000990	BgerTmpM000990	Scaffold1599	KN198089.1	1830601	1834934	NA	NA	NA	156	925	-0.105665347184986	0	2	0	461.467466543609	1	NA	NA
BGER000991	BgerTmpA000991	Scaffold1599	KN198089.1	1835462	1839980	NA	NA	NA	95	867	0.516459891164475	1	0	221.287895552113	0	0	NA	NA
BGER000992	BgerTmpA000992	Scaffold1599	KN198089.1	1857576	1858949	NA	NA	NA	28	281	0.653498714436911	0	0	0	0	NA	NA	NA
BGER000993	BgerTmpA000993	Scaffold1599	KN198089.1	1860354	1861022	NA	NA	NA	18	129	0.16772957025453	0	0	0	0	NA	NA	NA
BGER000994	BgerTmpA000994	Scaffold1599	KN198089.1	1868873	1869796	NA	NA	NA	40	244	-0.064763441050888	0	1	0	1082.25108225108	1	NA	NA
BGER000995	BgerTmpA000995	Scaffold1599	KN198089.1	1870581	1871321	NA	NA	NA	20	161	0.335416099500843	0	0	0	0	NA	NA	NA
BGER000996	BgerTmpA000996	Scaffold1599	KN198089.1	1871435	1872196	NA	NA	NA	3	157	3.03608556444406	0	0	0	0	NA	NA	NA
BGER000997	BgerTmpA000997	Scaffold1599	KN198089.1	1879422	1883542	NA	NA	NA	209	926	-0.526063432547058	0	0	0	0	NA	NA	NA
BGER000998	BgerTmpA000998	Scaffold1599	KN198089.1	1889720	1890952	NA	NA	NA	38	234	-0.051135477586593	0	0	0	0	NA	NA	NA
BGER000999	Cele-Tmp-cysl-2	Scaffold1599	KN198089.1	1896859	1897806	NA	NA	NA	8	210	2.04067283393971	0	0	0	0	NA	NA	NA
BGER001000	BgerTmpA001000	Scaffold1599	KN198089.1	1901676	1902329	NA	NA	NA	18	138	0.265026771609445	0	0	0	0	NA	NA	NA
BGER001001	BgerTmpM001001	Scaffold1599	KN198089.1	1919737	1921281	NA	NA	NA	48	343	0.163529581725244	0	0	0	0	NA	NA	NA
BGER001002	BgerTmpA001002	Scaffold1599	KN198089.1	1921363	1921584	NA	NA	NA	37	599	1.34338614343343	1	0	4504.5045045045	0	0	NA	NA
BGER001003	BgerTmpA001003	Scaffold1599	KN198089.1	1924190	1925377	NA	NA	NA	46	239	-0.296267831802676	0	1	0	841.750841750842	1	NA	NA
BGER001004	BgerTmpA001004	Scaffold1599	KN198089.1	1936236	1937663	NA	NA	NA	55	313	-0.164913550318453	0	0	0	0	NA	NA	NA
BGER001005	BgerTmpA001005	Scaffold1599	KN198089.1	1940682	1942223	NA	NA	NA	158	366	-1.46165359361947	0	0	0	0	NA	NA	NA
BGER001006	BgerTmpA001006	Scaffold1599	KN198089.1	1944444	1946084	NA	NA	NA	248	407	-1.95888400984704	0	0	0	0	NA	NA	NA
BGER001007	BgerTmpA001007	Scaffold1599	KN198089.1	1949437	1950186	NA	NA	NA	20	167	0.388203513860278	0	0	0	0	NA	NA	NA
BGER001008	BgerTmpA001008	Scaffold1599	KN198089.1	1950393	1951448	NA	NA	NA	46	244	-0.266397302220538	0	0	0	0	NA	NA	NA
BGER001009	BgerTmpA001009	Scaffold1599	KN198089.1	1955353	1962320	NA	NA	NA	232	1501	0.020154582766705	0	0	0	0	NA	NA	NA
BGER001010	BgerTmpA001010	Scaffold1599	KN198089.1	1965237	1966667	NA	NA	NA	38	291	0.263375145738287	0	0	0	0	NA	NA	NA
BGER001011	BgerTmpA001011	Scaffold1599	KN198089.1	2014358	2019338	NA	NA	NA	98	967	0.629089551635222	0	0	0	0	NA	NA	NA
BGER001012	BgerTmpA001012	Scaffold1599	KN198089.1	2019580	2020590	NA	NA	NA	39	264	0.085419216769793	0	0	0	0	NA	NA	NA
BGER001013	BgerTmpA001013	Scaffold1599	KN198089.1	2026794	2028338	NA	NA	NA	128	626	-0.383553836793793	0	0	0	0	NA	NA	NA
BGER001014	BgerTmpA001014	Scaffold1599	KN198089.1	2030999	2031553	NA	NA	NA	20	131	0.037922222923676	0	0	0	0	NA	NA	NA
BGER001015	BgerTmpA001015	Scaffold1599	KN198089.1	2031619	2033178	NA	NA	NA	75	350	-0.451180262389964	0	0	0	0	NA	NA	NA
BGER001016	BgerTmpA001016	Scaffold1599	KN198089.1	2033255	2034037	NA	NA	NA	17	168	0.631281897802009	0	0	0	0	NA	NA	NA
BGER001017	BgerTmpA001017	Scaffold1599	KN198089.1	2048151	2049500	NA	NA	NA	36	290	0.33641140484621	0	0	0	0	NA	NA	NA
BGER001018	BgerTmpA001018	Scaffold1599	KN198089.1	2054695	2055126	NA	NA	NA	17	93	-0.22187671386872	0	0	0	0	NA	NA	NA
BGER001019	BgerTmpA001019	Scaffold1599	KN198089.1	2057893	2058375	NA	NA	NA	20	110	-0.214141065089114	0	0	0	0	NA	NA	NA
BGER001020	BgerTmpA001020	Scaffold1599	KN198089.1	2058404	2058781	NA	NA	NA	12	85	0.150855751690134	0	0	0	0	NA	NA	NA
BGER001021	BgerTmpA001021	Scaffold1599	KN198089.1	2058816	2060273	NA	NA	NA	44	274	-0.034972219403182	0	1	0	685.871056241427	1	NA	NA
BGER001022	Hsap-Tmp-rsad1	Scaffold1599	KN198089.1	2068391	2071000	NA	NA	NA	57	526	0.532456291401149	0	1	0	383.141762452107	1	NA	NA
BGER001023	BgerTmpA001023	Scaffold1599	KN198089.1	2072884	2075040	NA	NA	NA	94	470	-0.351644588839049	0	0	0	0	NA	NA	NA
BGER001024	BgerTmpA001024	Scaffold1599	KN198089.1	2076248	2078188	NA	NA	NA	197	662	-0.92493709637557	1	0	515.198351365276	0	0	NA	NA
BGER001025	BgerTmpA001025	Scaffold1599	KN198089.1	2080224	2080949	NA	NA	NA	11	168	1.25931312041505	0	0	0	0	NA	NA	NA
BGER001026	BgerTmpA001026	Scaffold1599	KN198089.1	2089387	2091006	NA	NA	NA	26	310	0.902112003406738	0	0	0	0	NA	NA	NA
BGER001027	BgerTmpA001027	Scaffold1599	KN198089.1	2097499	2098530	NA	NA	NA	36	212	-0.115577230605525	0	0	0	0	NA	NA	NA
BGER001028	BgerTmpA001028	Scaffold1599	KN198089.1	2099776	2100243	NA	NA	NA	13	101	0.284199080884291	0	0	0	0	NA	NA	NA
BGER001029	BgerTmpA001029	Scaffold1599	KN198089.1	2100307	2104397	NA	NA	NA	114	907	0.318496042637369	0	0	0	0	NA	NA	NA
BGER001030	BgerTmpA001030	Scaffold1599	KN198089.1	2115606	2116070	NA	NA	NA	8	104	1.02686703441468	0	0	0	0	NA	NA	NA
BGER001031	BgerTmpA001031	Scaffold1599	KN198089.1	2116386	2117870	NA	NA	NA	25	296	0.892024492127818	0	0	0	0	NA	NA	NA
BGER001032	BgerTmpA001032	Scaffold1599	KN198089.1	2127049	2129244	NA	NA	NA	76	464	-0.063519202042425	0	0	0	0	NA	NA	NA
BGER001033	BgerTmpM001033	Scaffold1599	KN198089.1	2148530	2152634	NA	NA	NA	68	789	0.862845965036708	0	0	0	0	NA	NA	NA
BGER001034	BgerTmpA001034	Scaffold1599	KN198089.1	2152717	2153619	NA	NA	NA	20	192	0.589461722107382	0	0	0	0	NA	NA	NA
BGER001035	BgerTmpA001035	Scaffold1599	KN198089.1	2227930	2229264	NA	NA	NA	54	319	-0.111047572125011	0	0	0	0	NA	NA	NA
BGER001036	BgerTmpA001036	Scaffold1599	KN198089.1	2235637	2236905	NA	NA	NA	40	252	-0.018220855113857	0	0	0	0	NA	NA	NA
BGER001037	BgerTmpA001037	Scaffold1599	KN198089.1	2258362	2262100	NA	NA	NA	51	734	1.17363822714531	0	0	0	0	NA	NA	NA
BGER001038	BgerTmpA001038	Scaffold1599	KN198089.1	2267539	2268873	NA	NA	NA	42	261	-0.037984109935287	0	0	0	0	NA	NA	NA
BGER001039	BgerTmpA001039	Scaffold1599	KN198089.1	2269205	2273344	NA	NA	NA	89	825	0.538944194440369	0	0	0	0	NA	NA	NA
BGER001040	BgerTmpM001040	Scaffold1599	KN198089.1	2291460	2295749	NA	NA	NA	100	842	0.40024754956526	0	0	0	0	NA	NA	NA
BGER001041	BgerTmpA001041	Scaffold1599	KN198089.1	2302675	2305120	NA	NA	NA	59	477	0.341629722917259	0	0	0	0	NA	NA	NA
BGER001042	BgerTmpA001042	Scaffold1599	KN198089.1	2305267	2306088	NA	NA	NA	20	195	0.611829535135837	0	0	0	0	NA	NA	NA
BGER001043	BgerTmpA001043	Scaffold1599	KN198089.1	2306111	2307013	NA	NA	NA	28	182	0.026867034414681	0	0	0	0	NA	NA	NA
BGER001044	BgerTmpM001044	Scaffold1599	KN198089.1	2326988	2329131	NA	NA	NA	3934	8131	-1.62613684669058	0	2	0	932.835820895522	1	NA	NA
BGER001045	BgerTmpA001045	Scaffold1599	KN198089.1	2329639	2330928	NA	NA	NA	61	250	-0.638525736627211	0	0	0	0	NA	NA	NA
BGER001046	BgerTmpA001046	Scaffold1599	KN198089.1	2330966	2331721	NA	NA	NA	47	163	-0.879433381172972	1	0	1322.75132275132	0	0	NA	NA
BGER001047	BgerTmpA001047	Scaffold1599	KN198089.1	2332850	2333602	NA	NA	NA	34	170	-0.351644588839049	0	0	0	0	NA	NA	NA
BGER001048	BgerTmpA001048	Scaffold1599	KN198089.1	2334680	2334925	NA	NA	NA	16	50	-1.02971649395169	0	0	0	0	NA	NA	NA
BGER001049	BgerTmpA001049	Scaffold1599	KN198089.1	2336843	2338741	NA	NA	NA	91	480	-0.274476728316589	0	0	0	0	NA	NA	NA
BGER001050	BgerTmpA001050	Scaffold1599	KN198089.1	2338770	2340959	NA	NA	NA	164	514	-1.02550013915062	1	2	456.62100456621	913.24200913242	0.666666666666667	NA	NA
BGER001051	BgerTmpA001051	Scaffold1599	KN198089.1	2343629	2346441	NA	NA	NA	56	566	0.663730637047867	0	0	0	0	NA	NA	NA
BGER001052	BgerTmpA001052	Scaffold1599	KN198089.1	2346473	2348641	NA	NA	NA	48	433	0.499688030279157	0	0	0	0	NA	NA	NA
BGER001053	BgerTmpA001053	Scaffold1599	KN198089.1	2381479	2381862	NA	NA	NA	31	147	-0.428096649276923	0	0	0	0	NA	NA	NA
BGER001054	BgerTmpA001054	Scaffold1599	KN198089.1	2382011	2382487	NA	NA	NA	27	122	-0.497722848326994	0	0	0	0	NA	NA	NA
BGER001055	BgerTmpA001055	Scaffold1599	KN198089.1	2382556	2386223	NA	NA	NA	207	874	-0.595570171725139	2	1	545.25627044711	272.628135223555	0.333333333333333	NA	-9.05747856887579
BGER001056	BgerTmpA001056	Scaffold1599	KN198089.1	2386535	2387359	NA	NA	NA	59	185	-1.02483427257194	0	1	0	1212.12121212121	1	NA	NA
BGER001057	BgerTmpM001057	Scaffold1599	KN198089.1	2387665	2388806	NA	NA	NA	47	282	-0.088610183005256	0	0	0	0	NA	NA	NA
BGER001058	BgerTmpM001058	Scaffold1599	KN198089.1	2389538	2391275	NA	NA	NA	107	346	-0.980411442490834	0	0	0	0	NA	NA	NA
BGER001059	BgerTmpM001059	Scaffold1599	KN198089.1	2391332	2392295	NA	NA	NA	41	222	-0.236708821994389	0	0	0	0	NA	NA	-8.60050566856565
BGER001060	BgerTmpA001060	Scaffold1599	KN198089.1	2393396	2393842	NA	NA	NA	19	119	-0.026682433862053	0	0	0	0	NA	NA	NA
BGER001061	BgerTmpA001061	Scaffold1599	KN198089.1	2394149	2395186	NA	NA	NA	78	249	-0.998972970520579	0	2	0	1926.78227360308	1	NA	NA
BGER001062	BgerTmpA001062	Scaffold1599	KN198089.1	2395229	2395975	NA	NA	NA	36	183	-0.327797846884681	0	0	0	0	NA	NA	NA
BGER001063	BgerTmpA001063	Scaffold1599	KN198089.1	2396379	2397159	NA	NA	NA	28	157	-0.186306856892389	0	0	0	0	NA	NA	NA
BGER001064	BgerTmpA001064	Scaffold1599	KN198089.1	2397267	2397872	NA	NA	NA	18	189	0.718744739052349	0	0	0	0	NA	NA	NA
BGER001065	BgerTmpA001065	Scaffold1599	KN198089.1	2398970	2399437	NA	NA	NA	15	120	0.326427316273588	0	0	0	0	NA	NA	NA
BGER001066	BgerTmpA001066	Scaffold1599	KN198089.1	2403230	2403868	NA	NA	NA	15	142	0.569283840169752	0	0	0	0	NA	NA	NA
BGER001067	BgerTmpA001067	Scaffold1599	KN198089.1	2412440	2413936	NA	NA	NA	58	317	-0.223214648714576	0	0	0	0	NA	NA	NA
BGER001068	Hsap-Tmp-cdk5rap1	Scaffold1599	KN198089.1	2414637	2415968	FBpp0081735	FBgn0037816	E	122	289	-1.42938433878862	0	0	0	0	NA	NA	NA
BGER001069	BgerTmpA001069	Scaffold1599	KN198089.1	2416363	2419071	NA	NA	NA	2832	6506	-1.47362312676828	0	0	0	0	NA	NA	NA
BGER001070	BgerTmpA001070	Scaffold1599	KN198089.1	2424330	2425232	NA	NA	NA	34	165	-0.394713310730935	0	0	0	0	NA	NA	NA
BGER001071	BgerTmpA001071	Scaffold1599	KN198089.1	2426040	2426834	NA	NA	NA	84	192	-1.48092760578401	0	1	0	1257.86163522013	1	NA	NA
BGER001072	BgerTmpA001072	Scaffold1599	KN198089.1	2426874	2427347	NA	NA	NA	25	100	-0.673572683726412	0	0	0	0	NA	NA	NA
BGER001073	BgerTmpA001073	Scaffold1599	KN198089.1	2429092	2430153	NA	NA	NA	43	238	-0.205019675120566	0	0	0	0	NA	NA	NA
BGER001074	BgerTmpA001074	Scaffold1599	KN198089.1	2430186	2431169	NA	NA	NA	31	178	-0.152035563146889	0	0	0	0	NA	NA	NA
BGER001075	BgerTmpA001075	Scaffold1599	KN198089.1	2432357	2435559	NA	NA	NA	127	661	-0.293750908990886	0	0	0	0	NA	NA	NA
BGER001076	BgerTmpA001076	Scaffold1599	KN198089.1	2435680	2437404	NA	NA	NA	33	397	0.915028394058088	0	0	0	0	NA	NA	NA
BGER001077	BgerTmpA001077	Scaffold1599	KN198089.1	2438527	2442617	NA	NA	NA	154	1151	0.228312893710917	0	2	0	488.878024932779	1	NA	NA
BGER001078	BgerTmpA001078	Scaffold1599	KN198089.1	2443899	2444285	NA	NA	NA	19	87	-0.478556701321269	0	0	0	0	NA	NA	NA
BGER001079	BgerTmpA001079	Scaffold1599	KN198089.1	2444406	2445266	NA	NA	NA	29	193	0.060903358414097	0	0	0	0	NA	NA	NA
BGER001080	BgerTmpA001080	Scaffold1599	KN198089.1	2445288	2447731	NA	NA	NA	66	470	0.158550143480134	0	0	0	0	NA	NA	NA
BGER001081	BgerTmpA001081	Scaffold1599	KN198089.1	2447798	2448991	NA	NA	NA	30	263	0.458455709957372	0	0	0	0	NA	NA	NA
BGER001082	BgerTmpA001082	Scaffold1599	KN198089.1	2449155	2450366	NA	NA	NA	115	885	0.270470910299573	0	0	0	0	NA	NA	NA
BGER001083	Hsap-Tmp-mtif2	Scaffold1599	KN198089.1	2456034	2457982	FBpp0084662	FBgn0039588	E	169	380	-1.50459651167765	0	0	0	0	NA	NA	NA
BGER001084	BgerTmpA001084	Scaffold1599	KN198089.1	2458494	2459588	NA	NA	NA	1601	5697	-0.842343585372015	0	1	0	913.24200913242	1	NA	-10.7031896785981
BGER001085	BgerTmpA001085	Scaffold1599	KN198089.1	2459656	2460063	NA	NA	NA	24	118	-0.375892135085727	0	0	0	0	NA	NA	NA
BGER001086	BgerTmpA001086	Scaffold1599	KN198089.1	2461016	2462356	NA	NA	NA	36	327	0.509649140329359	0	0	0	0	NA	NA	NA
BGER001087	BgerTmpA001087	Scaffold1599	KN198089.1	2498672	2499643	NA	NA	NA	20	202	0.662710704138021	0	0	0	0	NA	NA	NA
BGER001088	BgerTmpA001088	Scaffold1599	KN198089.1	2512570	2513397	NA	NA	NA	31	154	-0.360982453418385	0	0	0	0	NA	NA	NA
BGER001089	BgerTmpA001089	Scaffold1599	KN198089.1	2515893	2519240	NA	NA	NA	81	629	0.283493520268253	0	1	0	298.68578255675	1	NA	NA
BGER001090	BgerTmpA001090	Scaffold1599	KN198089.1	2525722	2527077	NA	NA	NA	34	253	0.221958049717559	0	0	0	0	NA	NA	NA
BGER001091	BgerTmpA001091	Scaffold1599	KN198089.1	2527495	2528172	NA	NA	NA	28	167	-0.097223313309963	0	0	0	0	NA	NA	NA
BGER001092	BgerTmpA001092	Scaffold1599	KN198089.1	2538155	2538835	NA	NA	NA	18	159	0.469385270115631	0	0	0	0	NA	NA	NA
BGER001093	BgerTmpM001093	Scaffold1599	KN198089.1	2539709	2542512	NA	NA	NA	69	521	0.243042421773927	0	0	0	0	NA	NA	NA
BGER001094	BgerTmpA001094	Scaffold1599	KN198089.1	2547050	2547967	NA	NA	NA	21	162	0.273959896379453	0	0	0	0	NA	NA	NA
BGER001095	BgerTmpA001095	Scaffold1599	KN198089.1	2555397	2556395	NA	NA	NA	14	225	1.33285358543302	0	0	0	0	NA	NA	NA
BGER001096	BgerTmpA001096	Scaffold1599	KN198089.1	2556654	2557088	NA	NA	NA	5	101	1.66271070413802	0	0	0	0	NA	NA	NA
BGER001097	BgerTmpA001097	Scaffold1599	KN198089.1	2573454	2573951	NA	NA	NA	18	121	0.075365552105871	0	0	0	0	NA	NA	NA
BGER001098	BgerTmpA001098	Scaffold1599	KN198089.1	2582110	2583030	NA	NA	NA	18	156	0.441904533693524	0	0	0	0	NA	NA	NA
BGER001099	BgerTmpA001099	Scaffold1599	KN198089.1	2585338	2587125	NA	NA	NA	31	317	0.68057003602612	0	0	0	0	NA	NA	NA
BGER001100	BgerTmpA001100	Scaffold1599	KN198089.1	2587407	2589788	NA	NA	NA	37	440	0.898333664169298	0	0	0	0	NA	NA	NA
BGER001101	BgerTmpA001101	Scaffold1599	KN198089.1	2593947	2596225	NA	NA	NA	54	456	0.404429828274861	0	0	0	0	NA	NA	NA
BGER001102	BgerTmpA001102	Scaffold1599	KN198089.1	2596539	2597258	NA	NA	NA	18	200	0.800358504605998	0	0	0	0	NA	NA	NA
BGER001103	BgerTmpA001103	Scaffold1599	KN198089.1	2619779	2620465	NA	NA	NA	38	155	-0.64537579189576	0	0	0	0	NA	NA	NA
BGER001104	BgerTmpA001104	Scaffold1599	KN198089.1	2626311	2627123	NA	NA	NA	32	159	-0.360689728442056	0	0	0	0	NA	NA	NA
BGER001105	BgerTmpA001105	Scaffold1599	KN198089.1	2651175	2654842	NA	NA	NA	182	723	-0.68351548697399	2	0	545.25627044711	0	0	NA	NA
BGER001106	BgerTmpA001106	Scaffold1599	KN198089.1	2671583	2674744	NA	NA	NA	314	724	-1.46834754553483	1	2	316.255534471853	632.511068943707	0.666666666666667	NA	NA
BGER001107	BgerTmpA001107	Scaffold1599	KN198089.1	2676883	2678907	NA	NA	NA	43	385	0.488877197153754	0	0	0	0	NA	NA	NA
BGER001108	BgerTmpA001108	Scaffold1599	KN198089.1	2680883	2682385	NA	NA	NA	2621	5583	-1.58264948127452	2	0	1330.67198935462	0	0	NA	NA
BGER001109	BgerTmpA001109	Scaffold1599	KN198089.1	2687512	2688171	NA	NA	NA	32	105	-0.959327166060289	0	0	0	0	NA	NA	NA
BGER001110	BgerTmpA001110	Scaffold1599	KN198089.1	2688580	2692260	NA	NA	NA	90	754	0.392994933212578	0	0	0	0	NA	NA	NA
BGER001111	BgerTmpA001111	Scaffold1599	KN198089.1	2695315	2696283	NA	NA	NA	27	214	0.313006800511267	0	0	0	0	NA	NA	NA
BGER001112	BgerTmpA001112	Scaffold1599	KN198089.1	2720268	2721479	NA	NA	NA	33	232	0.140014192042707	0	0	0	0	NA	NA	NA
BGER001113	BgerTmpA001113	Scaffold1599	KN198089.1	2724347	2726605	NA	NA	NA	146	438	-1.08861018300526	0	0	0	0	NA	NA	NA
BGER001114	BgerTmpA001114	Scaffold1599	KN198089.1	2738359	2741380	NA	NA	NA	42	524	0.967532895032278	0	0	0	0	NA	NA	NA
BGER001115	BgerTmpA001115	Scaffold1599	KN198089.1	2818490	2824975	NA	NA	NA	138	1212	0.46107684296837	2	1	308.356460067838	154.178230033919	0.333333333333333	NA	NA
BGER001116	BgerTmpA001116	Scaffold1599	KN198089.1	2852883	2853950	NA	NA	NA	25	230	0.528061177443239	0	0	0	0	NA	NA	NA
BGER001117	BgerTmpA001117	Scaffold1599	KN198089.1	3071151	3074079	NA	NA	NA	132	634	-0.409627772945458	0	0	0	0	NA	NA	NA
BGER001118	BgerTmpA001118	Scaffold1599	KN198089.1	3074131	3074730	NA	NA	NA	15	120	0.326427316273588	0	0	0	0	NA	NA	NA
BGER001119	BgerTmpA001119	Scaffold1599	KN198089.1	3074833	3076338	NA	NA	NA	39	333	0.420403464482602	0	0	0	0	NA	NA	NA
BGER001120	BgerTmpA001120	Scaffold1599	KN198089.1	3077136	3078206	NA	NA	NA	54	213	-0.693750565664042	0	0	0	0	NA	NA	NA
BGER001121	BgerTmpA001121	Scaffold1599	KN198089.1	3079610	3080200	NA	NA	NA	21	127	-0.077205419733006	0	0	0	0	NA	NA	NA
BGER001122	BgerTmpA001122	Scaffold1599	KN198089.1	3084365	3085057	NA	NA	NA	12	141	0.881016167951228	0	0	0	0	NA	NA	NA
BGER001123	BgerTmpA001123	Scaffold1599	KN198089.1	3085115	3085537	NA	NA	NA	17	86	-0.334770770274653	0	0	0	0	NA	NA	NA
BGER001124	BgerTmpA001124	Scaffold1599	KN198089.1	3086911	3088620	NA	NA	NA	31	309	0.643694033791088	0	0	0	0	NA	NA	NA
BGER001125	BgerTmpA001125	Scaffold1599	KN198089.1	3097027	3097860	NA	NA	NA	11	151	1.10540043696137	0	0	0	0	NA	NA	NA
BGER001126	BgerTmpA001126	Scaffold1599	KN198089.1	3109553	3111055	NA	NA	NA	45	313	0.124593066876532	0	0	0	0	NA	NA	NA
BGER001127	BgerTmpA001127	Scaffold1599	KN198089.1	3115764	3116726	NA	NA	NA	14	216	1.27395989637945	0	0	0	0	NA	NA	NA
BGER001128	BgerTmpA001128	Scaffold1599	KN198089.1	3116900	3118213	NA	NA	NA	95	221	-1.45552573266593	0	0	0	0	NA	NA	NA
BGER001129	BgerTmpA001129	Scaffold1599	KN198089.1	3118259	3119080	NA	NA	NA	20	178	0.480232652352624	0	0	0	0	NA	NA	NA
BGER001130	BgerTmpA001130	Scaffold1599	KN198089.1	3122385	3123455	NA	NA	NA	20	211	0.725598410093411	0	0	0	0	NA	NA	NA
BGER001131	BgerTmpA001131	Scaffold1599	KN198089.1	3127579	3131089	NA	NA	NA	68	679	0.646232239267981	0	0	0	0	NA	NA	NA
BGER001132	BgerTmpA001132	Scaffold1599	KN198089.1	3184411	3185259	NA	NA	NA	29	182	-0.023759038655287	0	0	0	0	NA	NA	NA
BGER001133	BgerTmpM001133	Scaffold1599	KN198089.1	3240976	3245549	NA	NA	NA	274	996	-0.811602834618858	0	0	0	0	NA	NA	NA
BGER001134	BgerTmpA001134	Scaffold1599	KN198089.1	3245779	3246915	NA	NA	NA	62	243	-0.702956490507506	0	0	0	0	NA	NA	NA
BGER001135	BgerTmpA001135	Scaffold1599	KN198089.1	3249537	3250887	NA	NA	NA	24	270	0.818280412603258	0	0	0	0	NA	NA	NA
BGER001136	BgerTmpA001136	Scaffold1599	KN198089.1	3255207	3257078	NA	NA	NA	255	511	-1.67074663964765	1	0	534.188034188034	0	0	NA	NA
BGER001137	BgerTmpA001137	Scaffold1599	KN198089.1	3287617	3289017	NA	NA	NA	73	300	-0.634578552110548	0	0	0	0	NA	NA	NA
BGER001138	Hsap-Tmp-rdh8	Scaffold1599	KN198089.1	3313219	3314756	NA	NA	NA	21	328	1.29166189811291	0	0	0	0	NA	NA	NA
BGER001139	BgerTmpA001139	Scaffold1599	KN198089.1	3326424	3327167	NA	NA	NA	6	162	2.08131481843706	0	0	0	0	NA	NA	NA
BGER001140	BgerTmpM001140	Scaffold1599	KN198089.1	3329218	3333461	NA	NA	NA	73	765	0.715918694973585	0	0	0	0	NA	NA	NA
BGER001141	BgerTmpM001141	Scaffold1599	KN198089.1	3337457	3338254	NA	NA	NA	24	168	0.133782238331192	0	0	0	0	NA	NA	NA
BGER001142	BgerTmpA001142	Scaffold1599	KN198089.1	3338413	3339255	NA	NA	NA	23	178	0.278598791182973	0	0	0	0	NA	NA	NA
BGER001143	BgerTmpA001143	Scaffold1599	KN198089.1	3360817	3363105	NA	NA	NA	919	683	-3.10175196672535	0	1	0	436.871996505024	1	NA	NA
BGER001144	BgerTmpM001144	Scaffold1599	KN198089.1	3373612	3382278	NA	NA	NA	1146	1535	-2.25194107222577	7	11	807.661243798315	1269.18195454021	0.611111111111111	NA	NA
BGER001145	BgerTmpA001145	Scaffold1599	KN198089.1	3389396	3391510	NA	NA	NA	715	581	-2.97297776198763	4	4	1891.25295508274	1891.25295508274	0.5	NA	NA
BGER001146	BgerTmpA001146	Scaffold1599	KN198089.1	3465512	3469670	NA	NA	NA	105	829	0.307410090103216	0	0	0	0	NA	NA	NA
BGER001147	BgerTmpA001147	Scaffold1599	KN198089.1	3496237	3497559	NA	NA	NA	18	227	0.983050802122188	0	0	0	0	NA	NA	NA
BGER001148	BgerTmpA001148	Scaffold1599	KN198089.1	3498745	3499917	NA	NA	NA	24	262	0.774887817089878	0	0	0	0	NA	NA	NA
BGER001149	BgerTmpA001149	Scaffold1599	KN198089.1	3503167	3504261	NA	NA	NA	18	219	0.931289374432448	0	0	0	0	NA	NA	NA
BGER001150	BgerTmpA001150	Scaffold1599	KN198089.1	3525140	3526093	NA	NA	NA	23	200	0.4467215499913	0	0	0	0	NA	NA	NA
BGER001151	BgerTmpA001151	Scaffold1599	KN198089.1	3526315	3528903	NA	NA	NA	116	708	-0.063948128770986	2	1	772.499034376207	386.249517188103	0.333333333333333	NA	NA
BGER001152	BgerTmpA001152	Scaffold1599	KN198089.1	3532154	3532636	NA	NA	NA	10	116	0.862480216513798	0	0	0	0	NA	NA	NA
BGER001153	BgerTmpA001153	Scaffold1599	KN198089.1	3537111	3539425	NA	NA	NA	33	453	1.10540043696137	0	0	0	0	NA	NA	NA
BGER001154	BgerTmpA001154	Scaffold1599	KN198089.1	3540189	3542687	NA	NA	NA	38	450	0.892280994047038	0	0	0	0	NA	NA	NA
BGER001155	BgerTmpA001155	Scaffold1599	KN198089.1	3542802	3543527	NA	NA	NA	6	142	1.89121193505712	0	0	0	0	NA	NA	NA
BGER001156	BgerTmpA001156	Scaffold1599	KN198089.1	3546566	3549601	NA	NA	NA	88	551	-0.027095793792551	0	1	0	329.380764163373	1	NA	NA
BGER001157	BgerTmpA001157	Scaffold1599	KN198089.1	3549923	3551029	NA	NA	NA	63	196	-1.03614276311112	0	0	0	0	NA	NA	NA
BGER001158	BgerTmpA001158	Scaffold1599	KN198089.1	3604068	3604706	NA	NA	NA	23	133	-0.141852204282235	0	0	0	0	NA	NA	NA
BGER001159	BgerTmpA001159	Scaffold1599	KN198089.1	3605437	3607620	NA	NA	NA	64	755	0.886760150486028	0	0	0	0	NA	NA	NA
BGER001160	BgerTmpA001160	Scaffold1599	KN198089.1	3625060	3625563	NA	NA	NA	10	109	0.772683546163148	0	0	0	0	NA	NA	NA
BGER001161	BgerTmpA001161	Scaffold1599	KN198089.1	3625724	3626743	NA	NA	NA	51	192	-0.761035524976751	0	0	0	0	NA	NA	NA
BGER001162	BgerTmpA001162	Scaffold1599	KN198089.1	3637220	3639295	NA	NA	NA	92	417	-0.493231066338761	0	0	0	0	NA	NA	NA
BGER001163	BgerTmpA001163	Scaffold1599	KN198089.1	3639431	3640465	NA	NA	NA	33	174	-0.275023307236137	0	0	0	0	NA	NA	NA
BGER001164	BgerTmpA001164	Scaffold1599	KN198089.1	3640612	3641664	NA	NA	NA	39	219	-0.184187842987487	0	0	0	0	NA	NA	NA
BGER001165	BgerTmpA001165	Scaffold1599	KN198089.1	3642046	3642402	NA	NA	NA	21	79	-0.762109358328069	0	0	0	0	NA	NA	NA
BGER001166	BgerTmpM001166	Scaffold1599	KN198089.1	3662161	3666827	NA	NA	NA	270	988	-0.802021049192565	0	0	0	0	NA	NA	NA
BGER001167	BgerTmpA001167	Scaffold1599	KN198089.1	3667498	3668598	NA	NA	NA	17	267	1.2996604067108	0	0	0	0	NA	NA	NA
BGER001168	BgerTmpA001168	Scaffold1599	KN198089.1	3690780	3692927	NA	NA	NA	39	399	0.681270033633686	0	0	0	0	NA	NA	NA
BGER001169	BgerTmpA001169	Scaffold1599	KN198089.1	3714473	3715825	NA	NA	NA	44	292	0.056820256516309	0	0	0	0	NA	NA	NA
BGER001170	BgerTmpA001170	Scaffold1599	KN198089.1	3724617	3725396	NA	NA	NA	74	208	-1.18258633121427	1	0	1282.05128205128	0	0	NA	NA
BGER001171	BgerTmpA001171	Scaffold1599	KN198089.1	3726930	3727772	NA	NA	NA	33	182	-0.210172162886169	0	0	0	0	NA	NA	NA
BGER001172	BgerTmpA001172	Scaffold1599	KN198089.1	3729341	3730570	NA	NA	NA	228	322	-2.17554581977653	0	0	0	0	NA	NA	NA
BGER001173	BgerTmpA001173	Scaffold1599	KN198089.1	3735401	3735694	NA	NA	NA	175	82	-3.76723179094065	0	0	0	0	NA	NA	NA
BGER001174	BgerTmpA001174	Scaffold16	KN196506.1	38924	39160	NA	NA	NA	77	293	-0.745602369999065	0	0	0	0	NA	-2.31086998362883	-1.78686114107575
BGER001175	Dmel-Tmp-cg12004	Scaffold16	KN196506.1	52072	59338	FBpp0112035	FBgn0035236	D	1882	10328	-0.217350311147758	2	7	275.216733177377	963.25856612082	0.777777777777778	-2.87411297826414	-1.21942367963739
BGER001176	BgerTmpA001176	Scaffold16	KN196506.1	174272	176451	NA	NA	NA	297	1579	-0.26309634866694	2	2	917.431192660551	917.431192660551	0.5	0.203206669679185	-2.72150776820284
BGER001177	Dmel-Tmp-glu	Scaffold16	KN196506.1	188767	199128	FBpp0080489	FBgn0015391	B	1372	8389	-0.061354318937328	9	41	868.558193398958	3956.76510326192	0.82	0.196999511357519	2.89471037588203
BGER001178	BgerTmpM001178	Scaffold16	KN196506.1	200421	228055	NA	NA	NA	4033	24231	-0.086644049336672	63	146	2279.71774923105	5283.1554188529	0.698564593301435	0.609644041576165	-0.00960772426803571
BGER001179	BgerTmpM001179	Scaffold16	KN196506.1	230524	238920	NA	NA	NA	5560	19672	-0.850585831741199	15	44	1786.35226866738	5239.96665475765	0.745762711864407	0.179267893537363	-0.552758707788623
BGER001180	BgerTmpM001180	Scaffold16	KN196506.1	250449	253993	NA	NA	NA	666	4888	0.202077519021055	2	16	564.174894217207	4513.39915373766	0.888888888888889	-1.0176638484075	0.665663241386645
BGER001181	BgerTmpM001181	Scaffold16	KN196506.1	260106	262502	NA	NA	NA	565	3600	-0.001898549811925	0	20	0	8343.76303712975	1	-1.18394436863078	-0.661552279314163
BGER001182	BgerTmpM001182	Scaffold16	KN196506.1	270369	277481	NA	NA	NA	5143	17369	-0.917740047581335	14	54	1968.22718965275	7591.73344580346	0.794117647058823	-0.779885673467908	-0.224417617947752
BGER001183	Dmel-Tmp-neta	Scaffold16	KN196506.1	356158	357465	FBpp0073757,FBpp0073759	NA	NA	227	1268	-0.191782140877919	1	0	764.525993883792	0	0	2.78336091226704	2.41070853439626
BGER001184	BgerTmpA001184	Scaffold16	KN196506.1	865309	867213	NA	NA	NA	1058	6560	-0.041216496334991	1	0	524.9343832021	0	0	NA	NA
BGER001185	BgerTmpA001185	Scaffold16	KN196506.1	1037075	1037518	NA	NA	NA	120	513	-0.577648263727876	1	1	2252.25225225225	2252.25225225225	0.5	-0.197986577066718	0.0764542942565706
BGER001186	BgerTmpM001186	Scaffold16	KN196506.1	1176388	1179139	NA	NA	NA	537	2854	-0.263581342236061	0	0	0	0	NA	2.61277757284669	5.83232567960717
BGER001187	Dmel-Tmp-syx8	Scaffold16	KN196506.1	1210879	1212969	FBpp0075124	FBgn0036643	D	247	2251	0.514410426143066	0	0	0	0	NA	-0.735974779112508	-0.0840118695989768
BGER001188	Dmel-Tmp-cg9990	Scaffold16	KN196506.1	1301393	1303522	FBpp0078796,FBpp0084677,FBpp0099384	NA	NA	418	2236	-0.254227342964104	7	7	3286.38497652582	3286.38497652582	0.5	NA	NA
BGER001189	BgerTmpM001189	Scaffold16	KN196506.1	1310734	1319831	NA	NA	NA	1407	8761	-0.035099460659164	27	55	2967.68520553968	6045.2846779512	0.670731707317073	-1.46138141226957	-2.19712863573007
BGER001190	BgerTmpA001190	Scaffold16	KN196506.1	1557323	1569932	NA	NA	NA	1832	10150	-0.203584364863455	15	46	1189.53211736717	3647.89849325932	0.754098360655738	0.604155276972019	2.13362952272038
BGER001191	Dmel-Tmp-st2	Scaffold16	KN196506.1	1581154	1590399	FBpp0081454	FBgn0037665	E	1161	8233	0.152477570157765	19	1	2054.94267791477	108.154877784988	0.05	-0.160665589177141	-0.289394923141052
BGER001192	BgerTmpM001192	Scaffold16	KN196506.1	1604525	1607353	NA	NA	NA	417	2987	0.167005265139715	7	28	2474.37256981266	9897.49027925062	0.8	3.16465871955788	0.882707235777649
BGER001193	BgerTmpM001193	Scaffold16	KN196506.1	1623546	1628626	NA	NA	NA	731	4899	0.070971296604002	8	21	1574.49320999803	4133.04467624483	0.724137931034483	1.81540426307826	-0.732169651149096
BGER001194	BgerTmpM001194	Scaffold16	KN196506.1	1634264	1637486	NA	NA	NA	496	3405	0.105670088786147	2	18	620.539869686627	5584.85882717965	0.9	2.8398308727434	0.248384295092083
BGER001195	BgerTmpM001195	Scaffold16	KN196506.1	1637765	1650332	NA	NA	NA	1799	11540	0.00780344855495102	6	22	477.402928071292	1750.47740292807	0.785714285714286	1.86901401023068	-0.369816269211734
BGER001196	Hsap-Tmp-pikfyve	Scaffold16	KN196506.1	1652597	1681812	FBpp0088952	FBgn0028741	C	3063	17938	-0.123570910052152	10	12	342.278203723987	410.733844468784	0.545454545454545	1.50341335769506	-0.415436849638888
BGER001197	BgerTmpM001197	Scaffold16	KN196506.1	1687078	1700585	NA	NA	NA	2180	13841	-0.00702454366120098	4	6	296.120817293456	444.181225940184	0.6	-0.662641365831927	-0.20003800340032
BGER001198	BgerTmpM001198	Scaffold16	KN196506.1	1708614	1720694	NA	NA	NA	1988	12435	-0.028555838184429	6	18	496.647628507574	1489.94288552272	0.75	-1.68382794873395	-1.0475847514857
BGER001199	Dmel-Tmp-l(3)72dn	Scaffold16	KN196506.1	1728702	1738284	FBpp0305742	FBgn0263605	D	1457	8614	-0.109890237549066	2	9	208.702911405614	939.163101325263	0.818181818181818	-1.75874389658283	-0.641617782444447
BGER001200	BgerTmpA001200	Scaffold16	KN196506.1	1779658	1782491	NA	NA	NA	1035	5410	-0.287574857398922	3	5	1058.57445306987	1764.29075511644	0.625	NA	NA
BGER001201	Hsap-Tmp-zwilch	Scaffold16	KN196506.1	1794769	1825946	NA	NA	NA	3873	27395	0.148816513438584	7	22	224.517287831163	705.625761755084	0.758620689655172	0.785204656803216	-0.106237656978642
BGER001202	Hsap-Tmp-smg8	Scaffold16	KN196506.1	1834982	1857311	FBpp0079708	FBgn0032296	B	3338	19751	-0.108702844248899	16	78	716.524854455889	3493.05866547246	0.829787234042553	-0.609943046442135	1.28376963598909
BGER001203	Dmel-Tmp-cg4338	Scaffold16	KN196506.1	1867669	1876332	FBpp0082525	FBgn0038313	E	954	6988	0.199245753184837	1	14	115.420129270545	1615.88180978763	0.933333333333333	-1.26744893877847	0.75023385350088
BGER001204	BgerTmpM001204	Scaffold16	KN196506.1	1885995	1936398	NA	NA	NA	7195	45081	-0.026119757653858	64	111	1269.74049678597	2202.20617411317	0.634285714285714	0.609931500190547	0.526121594714591
BGER001205	Dmel-Tmp-cg6154	Scaffold16	KN196506.1	1953205	1982427	FBpp0289627	FBgn0039420	E	4214	27045	0.008526994497142	35	33	1197.68675358451	1129.24751052253	0.485294117647059	2.94038080017377	6.43324453461673
BGER001206	Dmel-Tmp-cg12608	Scaffold16	KN196506.1	1995346	2016063	FBpp0073835,FBpp0073836	NA	NA	3396	18865	-0.199768947581978	1	6	48.267207259388	289.603243556328	0.857142857142857	-0.311893867878112	-1.16439995518256
BGER001207	Hsap-Tmp-enosf1	Scaffold16	KN196506.1	2023496	2048027	NA	NA	NA	4415	27590	-0.029912570021605	3	5	122.289254850807	203.815424751345	0.625	-1.24852036755416	-2.24085910022765
BGER001208	Hsap-Tmp-hint3	Scaffold16	KN196506.1	2055545	2068333	FBpp0077490,FBpp0099426	NA	NA	1945	13584	0.130493619953073	15	6	1172.88294628196	469.153178512784	0.285714285714286	-0.491524630844886	-0.168258689601225
BGER001209	Hsap-Tmp-c18orf8	Scaffold16	KN196506.1	2067974	2074498	FBpp0292155	FBgn0035703	D	962	6902	0.169332990939062	9	13	1379.31034482759	1992.33716475096	0.590909090909091	-0.504449379134098	-0.133360830102281
BGER001210	Hsap-Tmp-vps8	Scaffold16	KN196506.1	2156435	2161943	FBpp0076695	FBgn0035704	D	863	5688	0.046916316714048	16	41	2904.33835541841	7442.36703575967	0.719298245614035	0.553404551774021	0.218547356117724
BGER001211	BgerTmpA001211	Scaffold16	KN196506.1	2530618	2534005	NA	NA	NA	220	1153	-0.283755599599299	0	9	0	2656.43447461629	1	-0.0583830219704342	-0.9672016553158
BGER001212	BgerTmpA001212	Scaffold16	KN196506.1	2671477	2672088	NA	NA	NA	135	733	-0.232718892643431	3	6	4901.96078431373	9803.92156862745	0.666666666666667	NA	NA
BGER001213	BgerTmpM001213	Scaffold16	KN196506.1	2766618	2790218	NA	NA	NA	3370	19579	-0.135086099261837	62	109	2627.00733019787	4618.44837083174	0.637426900584795	0.127755919910863	-0.239403120700059
BGER001214	BgerTmpM001214	Scaffold16	KN196506.1	2818660	2828121	NA	NA	NA	1014	6072	-0.091458545314286	1	5	105.68590150074	528.429507503699	0.833333333333333	0.880323208251446	1.08974781556398
BGER001215	BgerTmpM001215	Scaffold16	KN196506.1	2839261	2855673	NA	NA	NA	3114	18058	-0.13777541617701	0	10	0	609.273137147383	1	0.963291078320471	-0.175076632389597
BGER001216	Cele-Tmp-w02h5.8	Scaffold16	KN196506.1	3037812	3052681	NA	NA	NA	1697	10264	-0.077038078179392	26	44	1748.48688634835	2958.97780766644	0.628571428571429	-0.184565372490105	0.50208213283125
BGER001217	Cele-Tmp-flcn-1	Scaffold16	KN196506.1	3056569	3068579	FBpp0076545	FBgn0261111	D	1775	11706	0.047784570324364	25	46	2081.42536008659	3829.82266255932	0.647887323943662	-0.34989645428672	0.552174913837215
BGER001218	Dmel-Tmp-rpl18	Scaffold16	KN196506.1	3083907	3088087	FBpp0076602	FBgn0035753	D	531	4079	0.267859057261958	0	0	0	0	NA	-1.06519229114531	-0.274755440155864
BGER001219	BgerTmpA001219	Scaffold16	KN196506.1	3088517	3089047	NA	NA	NA	94	608	0.019765978039536	0	0	0	0	NA	-0.508173112576109	-1.74960777610663
BGER001220	Dmel-Tmp-sk2	Scaffold16	KN196506.1	3192991	3216154	FBpp0072854,FBpp0073346	NA	NA	3742	23957	0.004993111455939	4	7	172.681747539285	302.193058193749	0.636363636363636	0.196150144265271	-0.376401622732919
BGER001221	Hsap-Tmp-ankrd54	Scaffold16	KN196506.1	3255264	3258651	FBpp0076095	FBgn0036052	D	510	3351	0.042449850619202	3	5	885.478158205431	1475.79693034238	0.625	0.601696568791407	-0.281446091983715
BGER001222	BgerTmpM001222	Scaffold16	KN196506.1	3259488	3277374	NA	NA	NA	2820	17084	-0.074693948370426	13	21	726.784815788002	1174.03701011908	0.617647058823529	-0.132347536946803	0.412362373957819
BGER001223	BgerTmpM001223	Scaffold16	KN196506.1	3278251	3305986	NA	NA	NA	4834	28318	-0.123142685362447	3	17	108.162676665705	612.921834438996	0.85	0.476811508216103	0.372170771473055
BGER001224	Dmel-Tmp-cg34001	Scaffold16	KN196506.1	3319414	3322302	FBpp0290169	FBgn0054001	D	425	2556	-0.085219593804481	0	0	0	0	NA	-1.12265065989721	-0.820759172379521
BGER001225	BgerTmpM001225	Scaffold16	KN196506.1	3322812	3348065	NA	NA	NA	3980	24434	-0.05552295838589	0	1	0	39.5976874950503	1	0.318893410221722	0.974836095478216
BGER001226	Dmel-Tmp-cg11456	Scaffold16	KN196506.1	3381207	3398537	FBpp0077922	FBgn0037031	D	3165	19562	-0.045796210913307	4	1	230.80030004039	57.7000750100975	0.2	0.0345735837053373	0.435944774073841
BGER001227	Hsap-Tmp-sae1	Scaffold16	KN196506.1	3494275	3498799	FBpp0082065	FBgn0029512	E	901	5166	-0.15412405142195	3	2	662.983425414365	441.988950276243	0.4	0.204982481394085	1.2756413841965
BGER001228	Hsap-Tmp-c12orf4	Scaffold16	KN196506.1	3502434	3512116	FBpp0084673	FBgn0039589	E	1537	10172	0.052841613272923	2	6	206.547557575132	619.642672725395	0.75	0.797224662728325	0.569701008861466
BGER001229	BgerTmpA001229	Scaffold16	KN196506.1	3512203	3517329	NA	NA	NA	1457	7773	-0.258102044889674	3	8	585.137507314219	1560.36668617125	0.727272727272727	0.507918144475931	1.45079421450185
BGER001230	BgerTmpM001230	Scaffold16	KN196506.1	3596228	3603425	NA	NA	NA	1273	7917	-0.036851251580345	1	8	138.927479855515	1111.41983884412	0.888888888888889	0.28257150245069	-1.3326440273925
BGER001231	BgerTmpM001231	Scaffold16	KN196506.1	3601742	3602416	NA	NA	NA	194	1552	0.326427316273588	0	1	0	1481.48148148148	1	NA	NA
BGER001232	Dmel-Tmp-disp	Scaffold16	KN196506.1	3606506	3623301	FBpp0078314	FBgn0029088	E	2805	18030	0.010754037097137	4	19	238.151940938319	1131.22171945701	0.826086956521739	0.577766706402214	0.936075186337983
BGER001233	BgerTmpA001233	Scaffold56	KN196546.1	478	20816	NA	NA	NA	3819	21146	-0.204454721384872	8	1	393.333005555829	49.1666256944786	0.111111111111111	2.10509212316083	1.31908842104397
BGER001234	BgerTmpA001234	Scaffold56	KN196546.1	21923	28770	NA	NA	NA	1009	6479	0.00927229963498899	3	0	438.084112149533	0	0	NA	NA
BGER001235	BgerTmpM001235	Scaffold56	KN196546.1	44528	55702	NA	NA	NA	5060	20089	-0.684376223074582	41	1	3668.90380313199	89.4854586129754	0.0238095238095238	NA	NA
BGER001236	BgerTmpM001236	Scaffold56	KN196546.1	65930	67593	NA	NA	NA	403	2170	-0.244729384922537	3	1	1802.88461538462	600.961538461538	0.25	0.954684623346691	0.961357702824059
BGER001237	BgerTmpM001237	Scaffold56	KN196546.1	77237	82065	NA	NA	NA	886	6146	0.120696479311532	18	0	3727.47980948436	0	0	0.752211448476685	0.0504092930413921
BGER001238	BgerTmpM001238	Scaffold56	KN196546.1	88453	94407	NA	NA	NA	1118	7570	0.085800428303492	8	0	1343.40890008396	0	0	0.528521098395174	2.12044280943756
BGER001239	Hsap-Tmp-rraga	Scaffold56	KN196546.1	111506	117530	FBpp0081491	FBgn0037647	E	842	6281	0.225529447207332	22	0	3651.45228215768	0	0	-1.12804012302255	-0.50924618489663
BGER001240	BgerTmpA001240	Scaffold56	KN196546.1	118705	119094	NA	NA	NA	56	438	0.293859453817158	0	0	0	0	NA	-0.500568092373951	-3.17330381903706
BGER001241	Hsap-Tmp-pak3	Scaffold56	KN196546.1	140713	154144	FBpp0306607	FBgn0267698	E	2624	17455	0.060228048095621	28	0	2084.57415128052	0	0	0.121766179215541	-1.94417348941729
BGER001242	Dmel-Tmp-26-29-p	Scaffold56	KN196546.1	220308	241235	FBpp0075508	FBgn0250848	D	2957	18177	-0.053664720898638	11	1	525.611620795107	47.782874617737	0.0833333333333333	-0.786310905090817	1.1297339042605
BGER001243	BgerTmpM001243	Scaffold56	KN196546.1	242053	250364	NA	NA	NA	1142	8067	0.146896921504775	7	0	842.155919153032	0	0	-1.40533602743634	-0.00367023476218309
BGER001244	BgerTmpM001244	Scaffold56	KN196546.1	258000	270471	NA	NA	NA	1952	12994	0.061247968557117	5	3	400.898011545863	240.538806927518	0.375	-0.132467380544769	1.64353427693284
BGER001245	BgerTmpM001245	Scaffold56	KN196546.1	280259	286941	NA	NA	NA	1328	7419	-0.191603089962242	1	2	149.633398174473	299.266796348945	0.666666666666667	-1.00367259111543	1.52775284769035
BGER001246	Hsap-Tmp-sat2	Scaffold56	KN196546.1	299747	313847	FBpp0082508	FBgn0038302	E	51439	72979	-2.16895389752336	3	0	212.750868732714	0	0	0.0345122382140694	1.02745300550048
BGER001247	BgerTmpM001247	Scaffold56	KN196546.1	333034	343407	NA	NA	NA	1607	10510	0.035748151448035	2	0	192.789666473877	0	0	1.0538613667509	-0.803767705889872
BGER001248	Hsap-Tmp-rcbtb2	Scaffold56	KN196546.1	350019	368544	NA	NA	NA	3043	19786	0.02734105940363	6	2	323.869156860628	107.956385620209	0.25	0.217584539677627	-0.029817595687425
BGER001249	Hsap-Tmp-bche	Scaffold56	KN196546.1	650745	655631	NA	NA	NA	782	5155	0.047159231221707	2	0	409.249028033558	0	0	2.57142940839051	3.80013042177523
BGER001250	BgerTmpM001250	Scaffold56	KN196546.1	1649820	1656212	NA	NA	NA	1072	7324	0.098754201613153	21	0	3284.84279680901	0	0	-4.29501212806062	-11.3624838021412
BGER001251	BgerTmpM001251	Scaffold56	KN196546.1	1659925	1670619	NA	NA	NA	1399	10440	0.226081160566082	29	0	2711.54745208041	0	0	-2.97919750924844	-1.64470531013845
BGER001252	BgerTmpM001252	Scaffold56	KN196546.1	1675849	1683134	NA	NA	NA	1156	7973	0.112408587538626	22	0	3019.48943178699	0	0	0.0672584201487823	-0.454614974128392
BGER001253	Hsap-Tmp-tmtc4	Scaffold56	KN196546.1	1688963	1695147	FBpp0082545	FBgn0038324	E	824	5905	0.16764813337489	5	1	808.407437348424	161.681487469685	0.166666666666667	0.219129830776401	1.31036272137187
BGER001254	Hsap-Tmp-ccdc19	Scaffold56	KN196546.1	1712123	1721005	FBpp0078155	FBgn0037162	D	1214	7705	-0.00754614857994598	3	0	337.723741979061	0	0	2.39746826333773	-2.11025481845807
BGER001255	Dmel-Tmp-mrpl39	Scaffold56	KN196546.1	1722994	1728834	FBpp0075425	FBgn0036462	D	987	7399	0.232635625257478	0	0	0	0	NA	-1.3926351950753	-0.611541170684423
BGER001256	BgerTmpM001256	Scaffold56	KN196546.1	1749742	1758707	NA	NA	NA	1519	10146	0.066144606902644	0	2	0	223.06491188936	1	2.86011944414684	2.7548257511877
BGER001257	Dmel-Tmp-mfas	Scaffold56	KN196546.1	1874811	1891504	FBpp0081972	FBgn0260745	E	3033	19629	0.02059658973248	23	1	1377.74050557086	59.9017611117767	0.0416666666666667	-1.0723021015009	0.234933402389053
BGER001258	BgerTmpA001258	Scaffold56	KN196546.1	1899132	1902396	NA	NA	NA	15565	80718	-0.298987832197113	0	0	0	0	NA	NA	NA
BGER001259	BgerTmpB001259	Scaffold56	KN196546.1	2008741	2014549	NA	NA	NA	981	6099	-0.037325009379762	2	0	344.293337923911	0	0	1.74493942690399	1.11477709145906
BGER001260	Dmel-Tmp-cg14866	Scaffold56	KN196546.1	2021325	2031877	FBpp0271913	FBgn0038315	E	1348	9077	0.077822377151921	7	0	663.318487633848	0	0	-6.12491275461889	3.04055921358353
BGER001261	BgerTmpM001261	Scaffold56	KN196546.1	2039300	2044292	NA	NA	NA	944	5253	-0.197289863933539	12	0	2403.36471059483	0	0	-0.0876990200956194	-0.658081464217739
BGER001262	Dmel-Tmp-cad96cb	Scaffold56	KN196546.1	2047550	2059490	FBpp0308367	FBgn0039294	E	1747	11886	0.092739088967471	10	1	837.450799765514	83.7450799765514	0.0909090909090909	-0.745121351133021	-2.2057313913699
BGER001263	BgerTmpM001263	Scaffold56	KN196546.1	2065126	2065967	NA	NA	NA	75	920	0.943098676722078	0	4	0	4750.59382422803	1	NA	NA
BGER001264	BgerTmpA001264	Scaffold56	KN196546.1	2203471	2204473	NA	NA	NA	136	1098	0.339626814028448	0	0	0	0	NA	-1.55934381333681	3.72906712061915
BGER001265	Dmel-Tmp-cg4374	Scaffold56	KN196546.1	2228601	2230628	FBpp0302712	FBgn0039078	E	405	2288	-0.175479444720009	0	0	0	0	NA	-3.85219747482049	1.47721252910167
BGER001266	Dmel-Tmp-spn5	Scaffold56	KN196546.1	3429185	3438318	FBpp0082594,FBpp0082595	NA	NA	1568	10819	0.112997008754907	0	0	0	0	NA	-2.63577878105872	-1.50315903321769
BGER001267	BgerTmpB001267	Scaffold56	KN196546.1	3524384	3530029	NA	NA	NA	870	6145	0.146753020797522	0	1	0	177.116542685087	1	-0.185339605570838	0.658702379538731
BGER001268	BgerTmpM001268	Scaffold56	KN196546.1	3559939	3560288	NA	NA	NA	92	473	-0.311438266444029	0	0	0	0	NA	1.81827885562765	0.185027832534418
BGER001269	Dmel-Tmp-unc-13-4a	Scaffold17	KN196507.1	37381	66799	FBpp0288440	FBgn0035756	D	5409	32778	-0.074278657460759	2	5	67.9832761140759	169.95819028519	0.714285714285714	2.34490883690324	2.55461965455203
BGER001270	BgerTmpM001270	Scaffold17	KN196507.1	73107	83495	NA	NA	NA	1767	10283	-0.132685405664145	1	15	96.2556550197324	1443.83482529599	0.9375	1.83250612441524	0.314507542390837
BGER001271	BgerTmpM001271	Scaffold17	KN196507.1	116435	130351	NA	NA	NA	2706	17208	-0.00472699827988798	4	41	287.418265430768	2946.03722066537	0.911111111111111	4.05222040755058	1.36296683003814
BGER001272	BgerTmpM001272	Scaffold17	KN196507.1	233888	253786	NA	NA	NA	2964	14604	-0.372826462597361	5	82	251.268907985326	4120.81009095934	0.942528735632184	3.68989399345917	1.88965108356904
BGER001273	BgerTmpA001273	Scaffold17	KN196507.1	511920	512447	NA	NA	NA	111	534	-0.407292618388964	0	1	0	1893.93939393939	1	2.99221451043761	1.19794795477629
BGER001274	BgerTmpA001274	Scaffold17	KN196507.1	911432	912442	NA	NA	NA	817	6197	0.249589301099515	0	5	0	4945.59841740851	1	2.18316608148716	1.98315801738886
BGER001275	BgerTmpA001275	Scaffold17	KN196507.1	1040758	1042602	NA	NA	NA	972	6615	0.093140253833846	0	0	0	0	NA	2.26720355077955	2.7325156532159
BGER001276	BgerTmpM001276	Scaffold17	KN196507.1	1152638	1153097	NA	NA	NA	136	843	-0.041646704034669	0	0	0	0	NA	0.731421089757051	-1.60967446446758
BGER001277	BgerTmpA001277	Scaffold17	KN196507.1	1329685	1332320	NA	NA	NA	845	3543	-0.605624464777645	2	0	758.725341426404	0	0	-0.465192532412354	3.56776684109085
BGER001278	BgerTmpA001278	Scaffold17	KN196507.1	1419470	1421570	NA	NA	NA	443	2148	-0.395957294296017	0	0	0	0	NA	NA	NA
BGER001279	Dmel-Tmp-d	Scaffold17	KN196507.1	1669655	1676247	FBpp0292925	FBgn0262029	B	1092	7104	0.028086041703842	33	0	5005.30866070074	0	0	3.2008428593217	1.83234976150137
BGER001280	Dmel-Tmp-nuf	Scaffold17	KN196507.1	1727292	1747232	FBpp0297577	FBgn0013718	D	2918	19629	0.07636220443876	50	0	2507.39682062083	0	0	0.598246158352998	2.15264260673267
BGER001281	BgerTmpM001281	Scaffold17	KN196507.1	1915674	1925511	NA	NA	NA	1760	9685	-0.213396063760455	20	0	2032.9335230738	0	0	-0.467136762665696	-0.795520018747817
BGER001282	Dmel-Tmp-cg12355	Scaffold17	KN196507.1	2243823	2255478	FBpp0112245	FBgn0040805	D	2106	13531	0.010118439516711	29	18	2487.98901853123	1544.2690459849	0.382978723404255	0.962057114737866	1.55185975816563
BGER001283	BgerTmpA001283	Scaffold17	KN196507.1	2276669	2284586	NA	NA	NA	1231	8346	0.087681475052526	3	8	378.88355645365	1010.35615054307	0.727272727272727	3.26449032685866	7.72680144448836
BGER001284	Dmel-Tmp-cg7841	Scaffold17	KN196507.1	2294192	2331987	FBpp0075357	FBgn0036502	D	5864	31958	-0.227352568161494	44	128	1164.14435389988	3386.60175679966	0.744186046511628	-0.689456198778483	0.513328335662355
BGER001285	BgerTmpM001285	Scaffold17	KN196507.1	2414745	2422799	NA	NA	NA	1262	7426	-0.11669927885422	2	39	248.292985723153	4841.71322160149	0.951219512195122	-6.01852895721736	-4.59850225252322
BGER001286	Dmel-Tmp-cg6674	Scaffold17	KN196507.1	2428437	2429165	FBpp0076083	FBgn0036063	D	104	779	0.231467116194165	1	5	1371.74211248285	6858.71056241427	0.833333333333333	0.159155759864588	1.26274195037306
BGER001287	BgerTmpA001287	Scaffold17	KN196507.1	2713938	2714225	NA	NA	NA	63	353	-0.187328233955148	0	0	0	0	NA	NA	NA
BGER001288	BgerTmpA001288	Scaffold17	KN196507.1	2871319	2872579	NA	NA	NA	210	1247	-0.103572451562864	1	2	793.021411578113	1586.04282315623	0.666666666666667	3.81100701076334	5.46058365258333
BGER001289	Dmel-Tmp-shab	Scaffold17	KN196507.1	2956668	2977083	FBpp0306030	FBgn0262593	D	3749	20603	-0.215295991134159	23	20	1126.56739811912	979.623824451411	0.465116279069767	4.30865101973406	8.18217185060324
BGER001290	BgerTmpM001290	Scaffold17	KN196507.1	2978320	3014199	NA	NA	NA	8249	46020	-0.193602841910165	25	55	696.767001114827	1532.88740245262	0.6875	2.67311242073191	2.86939165807032
BGER001291	BgerTmpA001291	Scaffold17	KN196507.1	3026139	3026705	NA	NA	NA	116	665	-0.154343148465432	2	0	3527.33686067019	0	0	4.06531222358125	5.12383726785685
BGER001292	BgerTmpA001292	Scaffold17	KN196507.1	3062358	3063396	NA	NA	NA	228	986	-0.561018861513242	1	0	962.463907603465	0	0	3.7717035803164	7.36167164479929
BGER001293	BgerTmpA001293	Scaffold17	KN196507.1	3073507	3074559	NA	NA	NA	616	3988	0.021090469976883	3	1	2849.00284900285	949.667616334283	0.25	NA	NA
BGER001294	Dmel-Tmp-cg8398	Scaffold17	KN196507.1	3121177	3126260	FBpp0076687	FBgn0035708	D	788	4832	-0.057219763857709	10	27	1966.9551534225	5310.77891424076	0.72972972972973	0.168170762679041	0.930401499047245
BGER001295	BgerTmpM001295	Scaffold17	KN196507.1	3297279	3297987	NA	NA	NA	185	852	-0.470244524016885	1	1	1410.43723554302	1410.43723554302	0.5	-0.998641504771774	-0.444710969938613
BGER001296	BgerTmpM001296	Scaffold17	KN196507.1	3373665	3377802	NA	NA	NA	626	3830	-0.060462853846711	6	17	1449.9758337361	4108.2648622523	0.739130434782609	NA	NA
BGER001297	BgerTmpA001297	Scaffold17	KN196507.1	3399757	3400747	NA	NA	NA	192	1077	-0.18573264990336	0	1	0	1009.08173562059	1	5.64219346865194	3.07045035779245
BGER001298	BgerTmpM001298	Scaffold17	KN196507.1	3541221	3544818	NA	NA	NA	633	4085	0.016485989878293	3	2	833.796553640912	555.864369093941	0.4	-0.242755784932252	1.48541709470993
BGER001299	Dmel-Tmp-cg8368	Scaffold17	KN196507.1	3555104	3578271	FBpp0076685	FBgn0035707	D	3267	20721	-0.008517414131681	42	38	1812.8453038674	1640.19337016575	0.475	0.177102319755447	1.12087140807362
BGER001300	BgerTmpA001300	Scaffold18	KN196508.1	16915	21496	NA	NA	NA	687	4895	0.159354171946545	4	4	872.981230903536	872.981230903536	0.5	-0.116728977856987	-0.999305233890743
BGER001301	Hsap-Tmp-tgoln2	Scaffold18	KN196508.1	28172	36699	NA	NA	NA	1359	8429	-0.040756657017473	4	7	469.043151969981	820.825515947467	0.636363636363636	-0.0973942213598923	0.62458589820345
BGER001302	BgerTmpM001302	Scaffold18	KN196508.1	44560	47312	NA	NA	NA	443	2935	0.054409215715984	2	3	726.480203414457	1089.72030512169	0.6	NA	NA
BGER001303	BgerTmpM001303	Scaffold18	KN196508.1	81640	104877	NA	NA	NA	3810	21768	-0.159226724857417	90	167	3872.96669248644	7186.50486272485	0.649805447470817	2.35648896543564	4.25289381288752
BGER001304	BgerTmpM001304	Scaffold18	KN196508.1	108968	111208	NA	NA	NA	288	1609	-0.191549074445278	0	0	0	0	NA	NA	NA
BGER001305	BgerTmpM001305	Scaffold18	KN196508.1	128621	130838	NA	NA	NA	379	1983	-0.286157759668655	14	21	6311.99278629396	9467.98917944094	0.6	-8.82571178834065	NA
BGER001306	BgerTmpM001306	Scaffold18	KN196508.1	198950	221734	NA	NA	NA	5303	31342	-0.110356093116073	15	28	658.327847267939	1228.87864823349	0.651162790697674	-4.65613547987846	-0.210138416935099
BGER001307	BgerTmpM001307	Scaffold18	KN196508.1	280231	289802	NA	NA	NA	1349	8179	-0.073538568213829	26	58	2716.25574592562	6059.33974091099	0.69047619047619	-3.40210647873494	0.147878893043445
BGER001308	BgerTmpM001308	Scaffold18	KN196508.1	333966	344280	NA	NA	NA	1355	7563	-0.19290691638795	17	37	1648.08531265148	3587.00920988851	0.685185185185185	-8.24895949878026	NA
BGER001309	Dmel-Tmp-cg4386	Scaffold18	KN196508.1	405320	411942	FBpp0071657,FBpp0071658	NA	NA	1268	8383	0.0513392002329	3	8	452.966933413861	1207.91182243696	0.727272727272727	-5.74966723319728	0.207794089951396
BGER001310	Dmel-Tmp-gyc-89db	Scaffold18	KN196508.1	427278	449796	FBpp0082745,FBpp0110262	NA	NA	2483	13755	-0.20377271069968	19	48	843.731959678494	2131.53337181935	0.716417910447761	-1.4996366601733	0.826836695786646
BGER001311	BgerTmpM001311	Scaffold18	KN196508.1	460107	462002	NA	NA	NA	316	2047	0.021941955119896	7	21	3691.98312236287	11075.9493670886	0.75	-2.20464147450741	1.29428767068541
BGER001312	Dmel-Tmp-cg6001	Scaffold18	KN196508.1	518938	528635	FBpp0308356	FBgn0051064	E	1590	9894	-0.036045549739506	8	9	824.912353062487	928.026397195298	0.529411764705882	3.16413669324477	3.41969317155645
BGER001313	BgerTmpM001313	Scaffold18	KN196508.1	533576	549404	NA	NA	NA	2843	16392	-0.146066798392692	7	18	442.226293511909	1137.15332617348	0.72	2.69302496028551	2.93083300686899
BGER001314	BgerTmpM001314	Scaffold18	KN196508.1	576714	591754	NA	NA	NA	2857	15582	-0.22626520526322	11	22	731.334352769098	1462.6687055382	0.666666666666667	4.52860343725122	1.9702850247562
BGER001315	BgerTmpA001315	Scaffold18	KN196508.1	647669	651736	NA	NA	NA	847	5212	-0.052169474490476	3	7	737.463126843658	1720.74729596853	0.7	1.73284331793905	1.98233086661681
BGER001316	BgerTmpM001316	Scaffold18	KN196508.1	691043	694950	NA	NA	NA	673	4246	-0.016146722431351	4	8	1023.54145342886	2047.08290685773	0.666666666666667	5.2490372860503	2.68214206149238
BGER001317	Dmel-Tmp-cg9328	Scaffold18	KN196508.1	870516	874806	FBpp0080945	FBgn0032886	B	694	4495	0.021740864097137	0	0	0	0	NA	-0.377423625171365	-0.485286895306967
BGER001318	Dmel-Tmp-spg	Scaffold18	KN196508.1	1260297	1268578	FBpp0293271,FBpp0303336	NA	NA	1375	8464	-0.05166467491177	1	2	120.743781695243	241.487563390485	0.666666666666667	0.451024073162361	-2.28636435852899
BGER001319	BgerTmpM001319	Scaffold18	KN196508.1	1289714	1305005	NA	NA	NA	2125	13525	-0.00347883603729798	0	0	0	0	NA	-0.458110239131037	-1.00638742685564
BGER001320	BgerTmpM001320	Scaffold18	KN196508.1	1322118	1327892	NA	NA	NA	830	5867	0.147867066710666	0	1	0	173.160173160173	1	0.183521001883526	-1.47235411033008
BGER001321	BgerTmpM001321	Scaffold18	KN196508.1	1333065	1336230	NA	NA	NA	423	3329	0.302786618293902	0	0	0	0	NA	NA	NA
BGER001322	Dmel-Tmp-acn	Scaffold18	KN196508.1	1422694	1427595	FBpp0080689	FBgn0263198	B	915	5197	-0.167737273229914	0	1	0	203.998368013056	1	1.5789424732488	1.54013250025093
BGER001323	BgerTmpM001323	Scaffold18	KN196508.1	1447911	1452681	NA	NA	NA	741	5001	0.081098473675327	0	0	0	0	NA	1.75118933384475	3.30953026035603
BGER001324	BgerTmpM001324	Scaffold18	KN196508.1	1514243	1527140	NA	NA	NA	1566	9978	-0.00190622700902698	2	2	155.062800434176	155.062800434176	0.5	-1.4074380885795	-0.0176185537407125
BGER001325	BgerTmpM001325	Scaffold18	KN196508.1	1528599	1531274	NA	NA	NA	564	3380	-0.090316504955659	0	0	0	0	NA	-1.30839483219589	0.887739725803668
BGER001326	BgerTmpM001326	Scaffold18	KN196508.1	1531793	1545010	NA	NA	NA	1889	13112	0.121620468984677	1	1	75.654410652141	75.654410652141	0.5	-1.79843576589037	-0.232620927964779
BGER001327	Dmel-Tmp-tepiii	Scaffold18	KN196508.1	1554162	1568095	FBpp0079101,FBpp0079133,FBpp0080369,FBpp0303747	NA	NA	2192	13183	-0.085213671372464	3	0	215.300703315631	0	0	-0.706613382126553	1.19951856471459
BGER001328	Hsap-Tmp-ankrd39	Scaffold18	KN196508.1	1601572	1613284	FBpp0306241	FBgn0264743	B	2421	14355	-0.105694337630804	0	4	0	341.500896439853	1	-0.331904331692662	0.567645923280882
BGER001329	BgerTmpM001329	Scaffold18	KN196508.1	1634550	1647048	NA	NA	NA	1437	10863	0.244717932013586	0	2	0	160.012801024082	1	1.3406298146858	-0.909786165636779
BGER001330	BgerTmpM001330	Scaffold18	KN196508.1	1649495	1658107	NA	NA	NA	1284	8839	0.109665273402088	0	0	0	0	NA	0.465955111433821	-0.221341598174952
BGER001331	BgerTmpM001331	Scaffold18	KN196508.1	1671580	1675705	NA	NA	NA	688	4570	0.058141011516922	1	0	242.365487154629	0	0	-1.56701021035588	-0.916191356353682
BGER001332	Dmel-Tmp-cg2972	Scaffold18	KN196508.1	1682061	1686737	FBpp0071365	FBgn0030177	A	750	4602	-0.056274200885565	0	2	0	427.62454564892	1	0.899131937062894	0.319199950018485
BGER001333	Dmel-Tmp-cg5938	Scaffold18	KN196508.1	1693496	1697850	FBpp0084529	FBgn0046247	E	587	3882	0.0517950258772	0	0	0	0	NA	-1.08453369337305	-0.901793274003404
BGER001334	Dmel-Tmp-tctp	Scaffold18	KN196508.1	1711907	1717998	FBpp0081820	FBgn0037874	E	909	6628	0.192648719300933	0	0	0	0	NA	-1.92626672253187	0.30750538971463
BGER001335	Dmel-Tmp-o-fut1	Scaffold18	KN196508.1	1726689	1731833	FBpp0086649	FBgn0033901	C	873	5642	0.01858042322972	1	0	194.363459669582	0	0	-1.00277562302673	-2.11797460324306
BGER001336	BgerTmpA001336	Scaffold18	KN196508.1	1757457	1758473	NA	NA	NA	149	961	0.015651416585177	0	0	0	0	NA	-2.40286720387894	-0.916208744793473
BGER001337	BgerTmpA001337	Scaffold18	KN196508.1	1886634	1888686	NA	NA	NA	5104	28349	-0.199975072385821	4	4	1948.36824159766	1948.36824159766	0.5	-0.57286354972622	0.541307310313811
BGER001338	BgerTmpA001338	Scaffold18	KN196508.1	1889016	1890875	NA	NA	NA	1183	4746	-0.669310656872252	5	4	2688.17204301075	2150.5376344086	0.444444444444444	1.68664007814224	-1.0370918088417
BGER001339	BgerTmpA001339	Scaffold18	KN196508.1	1892784	1895587	NA	NA	NA	1736	7054	-0.650898055744639	2	3	713.266761768902	1069.90014265335	0.6	-0.739702382054476	0.611128830607013
BGER001340	BgerTmpM001340	Scaffold18	KN196508.1	2446300	2457010	NA	NA	NA	1810	11388	-0.020119887954714	5	4	466.809821678648	373.447857342918	0.444444444444444	-2.21013940012011	-2.21380127118713
BGER001341	Dmel-Tmp-pirk	Scaffold18	KN196508.1	2636854	2637534	FBpp0071599	FBgn0034647	C	93	596	0.00643702562771803	0	0	0	0	NA	-0.0587780899967215	-0.15033170023066
BGER001342	Hsap-Tmp-ppp2r4	Scaffold18	KN196508.1	2671421	2685246	FBpp0077277	FBgn0016698	B	2019	14704	0.19092317223115	2	0	144.654997830175	0	0	0.000585917052416403	0.813578345905413
BGER001343	Dmel-Tmp-buffy	Scaffold18	KN196508.1	3197442	3210856	FBpp0085443,FBpp0087182	NA	NA	1585	10388	0.038790489925226	12	3	894.521058516586	223.630264629146	0.2	-2.94905186015774	-2.36017604687299
BGER001344	BgerTmpM001344	Scaffold18	KN196508.1	3301792	3305324	NA	NA	NA	560	3542	-0.012507203919464	2	0	566.091140673648	0	0	0.856789594574862	3.48380070566653
BGER001345	BgerTmpM001345	Scaffold18	KN196508.1	3379149	3379445	NA	NA	NA	84	439	-0.287812976969814	0	0	0	0	NA	-1.4814747210578	0.40218496617647
BGER001346	BgerTmpA001346	Scaffold36	KN196526.1	45808	57268	NA	NA	NA	2070	7734	-0.771988687030292	7	0	610.766948782829	0	0	-1.83008316070139	0.478619120901461
BGER001347	BgerTmpM001347	Scaffold36	KN196526.1	148689	150061	NA	NA	NA	344	866	-1.34161422370178	2	0	1456.66423889294	0	0	NA	NA
BGER001348	BgerTmpA001348	Scaffold36	KN196526.1	212830	217383	NA	NA	NA	892	2416	-1.23606784432164	10	1	2195.87176108915	219.587176108915	0.0909090909090909	NA	NA
BGER001349	BgerTmpA001349	Scaffold36	KN196526.1	311506	311754	NA	NA	NA	73	171	-1.44554472772053	1	0	4016.06425702811	0	0	NA	NA
BGER001350	BgerTmpA001350	Scaffold36	KN196526.1	322257	322688	NA	NA	NA	166	319	-1.73119950130847	1	0	2314.81481481481	0	0	NA	NA
BGER001351	BgerTmpA001351	Scaffold36	KN196526.1	553006	553386	NA	NA	NA	287	1725	-0.086098963849206	0	2	0	5249.343832021	1	-3.04555632239558	3.41689104169728
BGER001352	BgerTmpA001352	Scaffold36	KN196526.1	627150	632562	NA	NA	NA	1187	3317	-1.1910136065803	6	5	1108.44263809348	923.702198411232	0.454545454545455	NA	NA
BGER001353	BgerTmpA001353	Scaffold36	KN196526.1	1658132	1658500	NA	NA	NA	88	399	-0.492759366141363	0	1	0	2710.027100271	1	-1.41877720932132	1.52893059535125
BGER001354	BgerTmpM001354	Scaffold36	KN196526.1	1687795	1690094	NA	NA	NA	821	1223	-2.09860240697683	3	0	1304.34782608696	0	0	3.43358540040347	2.3909179299755
BGER001355	BgerTmpA001355	Scaffold36	KN196526.1	1726064	1744599	NA	NA	NA	3650	10859	-1.10064980065328	9	1	485.541648683643	53.9490720759603	0.1	3.69543645108142	3.48738535068191
BGER001356	BgerTmpA001356	Scaffold36	KN196526.1	2554459	2556075	NA	NA	NA	346	1173	-0.912213613334628	1	1	618.429189857761	618.429189857761	0.5	0.129261875281574	2.06686696349257
BGER001357	BgerTmpM001357	Scaffold36	KN196526.1	3153529	3154025	NA	NA	NA	137	336	-1.37928734390818	1	0	2012.07243460765	0	0	NA	NA
BGER001358	BgerTmpA001358	Scaffold36	KN196526.1	3205132	3206596	NA	NA	NA	294	724	-1.37339914147957	1	0	682.59385665529	0	0	NA	NA
BGER001359	BgerTmpA001359	Scaffold36	KN196526.1	3283935	3284998	NA	NA	NA	215	616	-1.15497899262097	1	0	939.84962406015	0	0	2.16217428427852	1.70167497079273
BGER001360	BgerTmpM001360	Scaffold36	KN196526.1	3325101	3330224	NA	NA	NA	952	2687	-1.17660984102119	2	0	390.32006245121	0	0	1.44171260414148	2.43753781421257
BGER001361	BgerTmpA001361	Scaffold36	KN196526.1	3338868	3344783	NA	NA	NA	1085	2984	-1.21402019080302	2	0	338.066260987153	0	0	0.37400443376863	-0.788070826067753
BGER001362	BgerTmpA001362	Scaffold36	KN196526.1	3349595	3350683	NA	NA	NA	521	3202	-0.053954653488663	0	0	0	0	NA	0.588049516507791	-1.04512838189874
BGER001363	BgerTmpA001363	Scaffold36	KN196526.1	3351041	3351484	NA	NA	NA	242	1484	-0.057160544380203	0	0	0	0	NA	2.07317116465234	1.61253279140151
BGER001364	BgerTmpA001364	Scaffold36	KN196526.1	3380546	3381022	NA	NA	NA	148	310	-1.60690164408112	0	0	0	0	NA	1.15262577748626	0.00480661099460781
BGER001365	BgerTmpA001365	Scaffold36	KN196526.1	3452621	3466552	NA	NA	NA	2661	7900	-1.1036885407968	8	1	574.217628481194	71.7772035601493	0.111111111111111	0.0579503459687848	-0.985814780116021
BGER001366	BgerTmpA001366	Scaffold36	KN196526.1	3470987	3483037	NA	NA	NA	3266	8047	-1.37264644193275	3	0	248.941996514812	0	0	-0.612653103409881	-1.14726410511761
BGER001367	BgerTmpA001367	Scaffold9	KN196499.1	418940	419302	NA	NA	NA	97	348	-0.830542030064811	1	2	2754.82093663912	5509.64187327824	0.666666666666667	NA	NA
BGER001368	Cele-Tmp-c03b1.10	Scaffold9	KN196499.1	608035	608640	FBpp0091164	FBgn0053926	D	133	608	-0.480927605784016	0	5	0	8250.82508250825	1	-1.30344891164903	NA
BGER001369	BgerTmpM001369	Scaffold9	KN196499.1	1295938	1304072	NA	NA	NA	2559	13801	-0.24245192988167	34	1	4179.47141979103	122.925629993854	0.0285714285714286	1.2608300770561	0.367520239418633
BGER001370	Dmel-Tmp-cg30069	Scaffold9	KN196499.1	1304096	1314594	FBpp0086659	FBgn0050069	C	2539	11828	-0.453698835253593	23	0	2190.68482712639	0	0	-0.193472858708869	1.69244865504959
BGER001371	BgerTmpA001371	Scaffold9	KN196499.1	1338406	1340115	NA	NA	NA	366	2776	0.249519330567807	0	0	0	0	NA	0.234597109069775	1.54275078342742
BGER001372	BgerTmpA001372	Scaffold9	KN196499.1	1342270	1342677	NA	NA	NA	58	528	0.51284044050447	0	0	0	0	NA	0.360797094932062	2.92248600178644
BGER001373	Hsap-Tmp-slc30a5	Scaffold9	KN196499.1	1345746	1361150	NA	NA	NA	2830	17296	-0.062008213711006	49	2	3180.78545926647	129.827977929244	0.0392156862745098	-0.24157845268164	0.116918961694275
BGER001374	BgerTmpA001374	Scaffold9	KN196499.1	1368869	1370827	NA	NA	NA	279	2100	0.238479616997886	0	0	0	0	NA	0.138406372330526	0.0554901871693585
BGER001375	BgerTmpA001375	Scaffold9	KN196499.1	1398341	1398763	NA	NA	NA	77	518	0.076449063265241	1	0	2364.06619385343	0	0	NA	NA
BGER001376	BgerTmpM001376	Scaffold9	KN196499.1	1461462	1482827	NA	NA	NA	2735	17913	0.03782155269072	17	48	795.656650753534	2246.5599550688	0.738461538461539	1.94101242686253	-2.05826303669666
BGER001377	Hsap-Tmp-crtc1	Scaffold9	KN196499.1	1493965	1524206	NA	NA	NA	4733	31013	0.038473578910741	5	20	165.332980622975	661.331922491899	0.8	1.66564170513641	-0.4481653107948
BGER001378	Dmel-Tmp-cg3776	Scaffold9	KN196499.1	1563631	1566703	FBpp0072302	FBgn0035088	C	461	3486	0.245161229969935	2	4	650.829808005207	1301.65961601041	0.666666666666667	-0.473923301586745	-0.180495020901264
BGER001379	Hsap-Tmp-malt1	Scaffold9	KN196499.1	1571423	1588970	NA	NA	NA	2917	18285	-0.025469348395859	4	12	227.946204695692	683.838614087075	0.75	-0.229355807462157	1.09057210458552
BGER001380	BgerTmpM001380	Scaffold9	KN196499.1	1671561	1681442	NA	NA	NA	1776	11199	-0.016906256052292	9	3	910.746812386157	303.582270795386	0.25	1.336034891813	2.94089771392172
BGER001381	BgerTmpM001381	Scaffold9	KN196499.1	1694158	1710469	NA	NA	NA	1687	8438	-0.351131569794626	3	9	183.913683178028	551.741049534085	0.75	1.50962091682359	2.22133778237533
BGER001382	Dmel-Tmp-hr51	Scaffold9	KN196499.1	1767188	1771844	FBpp0112948	FBgn0034012	C	986	5518	-0.18908677875105	2	2	429.461026411853	429.461026411853	0.5	1.28071174054078	2.80660898435722
BGER001383	BgerTmpM001383	Scaffold9	KN196499.1	1903034	1925732	NA	NA	NA	3632	22768	-0.025401224490844	9	5	396.493237587559	220.274020881977	0.357142857142857	1.3342960964101	-0.0801382826449375
BGER001384	BgerTmpM001384	Scaffold9	KN196499.1	1926970	1931422	NA	NA	NA	820	4846	-0.110474093780511	2	4	449.13541432742	898.270828654839	0.666666666666667	1.68347100813049	1.80438058301169
BGER001385	Hsap-Tmp-spg11	Scaffold9	KN196499.1	1935079	1966907	FBpp0071821	FBgn0034786	C	6084	34430	-0.17299856099363	6	22	188.507336077162	691.193565616262	0.785714285714286	0.920796856379413	0.693641608967214
BGER001386	BgerTmpM001386	Scaffold9	KN196499.1	1970809	1971783	NA	NA	NA	158	951	-0.084051901042951	0	8	0	8205.12820512821	1	0.55463187150202	1.38681118613128
BGER001387	BgerTmpM001387	Scaffold9	KN196499.1	1976885	1987744	NA	NA	NA	1710	9883	-0.142619968226244	1	3	92.0810313075506	276.243093922652	0.75	0.0760891515237869	0.347425383126462
BGER001388	BgerTmpM001388	Scaffold9	KN196499.1	2734927	2746357	NA	NA	NA	2309	14745	0.00131306044857199	4	8	349.92564080133	699.851281602659	0.666666666666667	1.08357393360882	0.804735110790058
BGER001389	BgerTmpM001389	Scaffold9	KN196499.1	2753562	2759790	NA	NA	NA	1014	5449	-0.247638845153225	0	0	0	0	NA	1.83328213224265	2.04819914893633
BGER001390	Dmel-Tmp-pde8	Scaffold9	KN196499.1	3465943	3495722	FBpp0303275	NA	NA	4954	29327	-0.108008959000991	37	100	1242.44459368704	3357.95836131632	0.72992700729927	0.882561445110014	1.81119963231192
BGER001391	Dmel-Tmp-nacralpha-30d	Scaffold9	KN196499.1	3553281	3555379	FBpp0079502,FBpp0089367,FBpp0291049	NA	NA	250	1067	-0.580012507564074	0	0	0	0	NA	3.80410862987237	5.20463825252372
BGER001392	BgerTmpM001392	Scaffold126	KN196616.1	10965	18191	NA	NA	NA	3591	9033	-1.34275312794523	0	1	0	138.3700013837	1	NA	NA
BGER001393	BgerTmpM001393	Scaffold126	KN196616.1	25875	29630	NA	NA	NA	6397	14766	-1.46676100847264	0	0	0	0	NA	NA	NA
BGER001394	BgerTmpA001394	Scaffold126	KN196616.1	29701	31893	NA	NA	NA	2393	6029	-1.34047435122714	0	0	0	0	NA	NA	NA
BGER001395	BgerTmpA001395	Scaffold126	KN196616.1	48414	49484	NA	NA	NA	155	371	-1.41442171237984	0	0	0	0	NA	NA	NA
BGER001396	BgerTmpA001396	Scaffold126	KN196616.1	49881	53475	NA	NA	NA	479	763	-2.00191528262806	0	0	0	0	NA	NA	NA
BGER001397	BgerTmpA001397	Scaffold126	KN196616.1	67428	69259	NA	NA	NA	294	292	-2.68342046968276	1	0	545.85152838428	0	0	NA	NA
BGER001398	BgerTmpA001398	Scaffold126	KN196616.1	70190	70888	NA	NA	NA	115	89	-3.04332930370439	0	0	0	0	NA	NA	NA
BGER001399	BgerTmpA001399	Scaffold126	KN196616.1	75908	78252	NA	NA	NA	202	315	-2.03257614809093	0	0	0	0	NA	NA	NA
BGER001400	BgerTmpA001400	Scaffold126	KN196616.1	78382	79089	NA	NA	NA	76	106	-2.1935797426068	0	0	0	0	NA	NA	NA
BGER001401	BgerTmpA001401	Scaffold126	KN196616.1	89498	92449	NA	NA	NA	429	444	-2.62399065487585	0	0	0	0	NA	NA	NA
BGER001402	BgerTmpA001402	Scaffold126	KN196616.1	98022	102518	NA	NA	NA	579	720	-2.35913912538597	2	0	444.74093840338	0	0	NA	NA
BGER001403	BgerTmpA001403	Scaffold126	KN196616.1	103138	105630	NA	NA	NA	375	467	-2.35704072939999	2	0	802.24628961091	0	0	NA	NA
BGER001404	BgerTmpA001404	Scaffold126	KN196616.1	118705	121192	NA	NA	NA	2607	5961	-1.48040889329114	0	0	0	0	NA	NA	NA
BGER001405	BgerTmpM001405	Scaffold126	KN196616.1	133524	136827	NA	NA	NA	200	327	-1.96428204800305	0	0	0	0	NA	NA	NA
BGER001406	BgerTmpA001406	Scaffold126	KN196616.1	138612	139982	NA	NA	NA	278	228	-2.95962374228518	0	0	0	0	NA	NA	NA
BGER001407	Hsap-Tmp-ethe1	Scaffold126	KN196616.1	165456	166091	FBpp0288428	FBgn0050022	C	74	92	-2.35946409329835	0	0	0	0	NA	NA	NA
BGER001408	BgerTmpM001408	Scaffold126	KN196616.1	166119	169090	NA	NA	NA	212	321	-2.07506365116731	2	0	672.947510094213	0	0	NA	NA
BGER001409	BgerTmpA001409	Scaffold126	KN196616.1	170912	172264	NA	NA	NA	144	216	-2.08861018300525	0	0	0	0	NA	NA	NA
BGER001410	BgerTmpA001410	Scaffold126	KN196616.1	193548	199422	NA	NA	NA	3607	7174	-1.68159436155646	0	0	0	0	NA	NA	NA
BGER001411	BgerTmpM001411	Scaffold126	KN196616.1	201196	202451	NA	NA	NA	770	1152	-2.09236231786636	0	0	0	0	NA	NA	NA
BGER001412	BgerTmpA001412	Scaffold126	KN196616.1	208186	209647	NA	NA	NA	171	239	-2.19055839063156	0	0	0	0	NA	NA	NA
BGER001413	BgerTmpA001413	Scaffold126	KN196616.1	210350	211072	NA	NA	NA	40	79	-1.69172003043667	0	0	0	0	NA	NA	NA
BGER001414	BgerTmpA001414	Scaffold126	KN196616.1	213676	215337	NA	NA	NA	181	260	-2.15105075778116	0	0	0	0	NA	NA	NA
BGER001415	BgerTmpM001415	Scaffold126	KN196616.1	221139	228112	NA	NA	NA	1179	1468	-2.35728443386296	2	1	286.779466590192	143.389733295096	0.333333333333333	NA	NA
BGER001416	BgerTmpM001416	Scaffold126	KN196616.1	240652	242484	NA	NA	NA	195	207	-2.5874160399767	0	0	0	0	NA	NA	NA
BGER001417	BgerTmpA001417	Scaffold126	KN196616.1	255180	255794	NA	NA	NA	100	113	-2.49724991108595	0	1	0	1626.0162601626	1	NA	NA
BGER001418	BgerTmpA001418	Scaffold126	KN196616.1	265872	267035	NA	NA	NA	102	165	-1.97967581145209	0	0	0	0	NA	NA	NA
BGER001419	BgerTmpA001419	Scaffold126	KN196616.1	292094	294150	NA	NA	NA	229	302	-2.27437173249827	0	0	0	0	NA	NA	NA
BGER001420	BgerTmpA001420	Scaffold126	KN196616.1	303004	304863	NA	NA	NA	273	285	-2.61151171559416	4	0	2150.5376344086	0	0	NA	NA
BGER001421	BgerTmpA001421	Scaffold126	KN196616.1	341887	342810	NA	NA	NA	107	131	-2.38161666859011	0	0	0	0	NA	NA	NA
BGER001422	BgerTmpA001422	Scaffold126	KN196616.1	361964	362404	NA	NA	NA	57	93	-1.96730388678312	0	0	0	0	NA	NA	NA
BGER001423	BgerTmpM001423	Scaffold126	KN196616.1	362566	363779	NA	NA	NA	203	318	-2.02602564562723	0	0	0	0	NA	NA	NA
BGER001424	BgerTmpA001424	Scaffold126	KN196616.1	367039	368058	NA	NA	NA	145	221	-2.06557921434991	0	0	0	0	NA	NA	NA
BGER001425	BgerTmpA001425	Scaffold126	KN196616.1	399927	400739	NA	NA	NA	103	145	-2.18016412089469	0	0	0	0	NA	NA	NA
BGER001426	BgerTmpA001426	Scaffold126	KN196616.1	406680	407623	NA	NA	NA	1930	4587	-1.42462262379989	0	0	0	0	NA	NA	NA
BGER001427	BgerTmpA001427	Scaffold126	KN196616.1	408839	414697	NA	NA	NA	2784	5862	-1.5993389268856	0	0	0	0	NA	NA	NA
BGER001428	BgerTmpM001428	Scaffold126	KN196616.1	419492	421289	NA	NA	NA	170	253	-2.0999700451698	0	0	0	0	NA	NA	NA
BGER001429	BgerTmpA001429	Scaffold126	KN196616.1	425058	425486	NA	NA	NA	63	87	-2.2079091113776	0	0	0	0	NA	NA	NA
BGER001430	BgerTmpM001430	Scaffold126	KN196616.1	428430	432114	NA	NA	NA	476	579	-2.39097090904512	4	0	1085.48168249661	0	0	NA	NA
BGER001431	BgerTmpA001431	Scaffold126	KN196616.1	432566	442467	NA	NA	NA	988	1508	-2.06351920204242	0	0	0	0	NA	NA	NA
BGER001432	BgerTmpA001432	Scaffold126	KN196616.1	442509	444226	NA	NA	NA	3521	7197	-1.64216225257495	0	0	0	0	NA	NA	NA
BGER001433	BgerTmpA001433	Scaffold126	KN196616.1	458899	459720	NA	NA	NA	76	109	-2.15331587239307	0	0	0	0	NA	NA	NA
BGER001434	BgerTmpA001434	Scaffold126	KN196616.1	459752	461065	NA	NA	NA	332	666	-1.66923374800207	1	0	761.03500761035	0	0	NA	NA
BGER001435	BgerTmpA001435	Scaffold126	KN196616.1	475643	476623	NA	NA	NA	103	154	-2.09328667021473	0	0	0	0	NA	NA	NA
BGER001436	BgerTmpA001436	Scaffold126	KN196616.1	482682	483167	NA	NA	NA	60	74	-2.37100991370598	1	0	2057.61316872428	0	0	NA	NA
BGER001437	BgerTmpA001437	Scaffold126	KN196616.1	485761	487278	NA	NA	NA	187	244	-2.28972980605116	0	0	0	0	NA	NA	NA
BGER001438	BgerTmpA001438	Scaffold126	KN196616.1	492242	492763	NA	NA	NA	71	99	-2.19396318315148	0	0	0	0	NA	NA	NA
BGER001439	BgerTmpA001439	Scaffold126	KN196616.1	492789	495511	NA	NA	NA	2774	6920	-1.35476843352593	0	0	0	0	NA	NA	NA
BGER001440	BgerTmpA001440	Scaffold126	KN196616.1	496882	497592	NA	NA	NA	96	138	-2.1500107276694	0	1	0	1406.46976090014	1	NA	NA
BGER001441	BgerTmpA001441	Scaffold126	KN196616.1	499576	501675	NA	NA	NA	240	310	-2.30433887406069	0	0	0	0	NA	NA	NA
BGER001442	BgerTmpA001442	Scaffold126	KN196616.1	508919	509353	NA	NA	NA	84	96	-2.48092760578401	0	0	0	0	NA	NA	NA
BGER001443	BgerTmpA001443	Scaffold126	KN196616.1	511987	514666	NA	NA	NA	2563	5408	-1.5963110107358	0	0	0	0	NA	NA	NA
BGER001444	BgerTmpA001444	Scaffold126	KN196616.1	519805	527246	NA	NA	NA	279	421	-2.0800175724892	0	0	0	0	NA	NA	NA
BGER001445	BgerTmpA001445	Scaffold126	KN196616.1	527785	528789	NA	NA	NA	128	146	-2.48374812484639	0	1	0	995.02487562189	1	NA	NA
BGER001446	BgerTmpA001446	Scaffold126	KN196616.1	534423	537031	NA	NA	NA	2115	4535	-1.57312779631784	0	0	0	0	NA	NA	NA
BGER001447	BgerTmpA001447	Scaffold126	KN196616.1	537988	538827	NA	NA	NA	146	138	-2.75487278582826	2	0	2380.95238095238	0	0	NA	NA
BGER001448	BgerTmpA001448	Scaffold126	KN196616.1	538896	539180	NA	NA	NA	54	47	-2.87387133421224	0	0	0	0	NA	NA	NA
BGER001449	BgerTmpA001449	Scaffold126	KN196616.1	545483	546043	NA	NA	NA	79	113	-2.15717446948833	0	0	0	0	NA	NA	NA
BGER001450	BgerTmpA001450	Scaffold126	KN196616.1	568819	575173	NA	NA	NA	4114	8703	-1.59260168133219	0	1	0	157.3564122738	1	NA	NA
BGER001451	BgerTmpM001451	Scaffold126	KN196616.1	575409	577455	NA	NA	NA	2671	4452	-1.93649906701956	3	1	1465.55935515388	488.519785051295	0.25	NA	NA
BGER001452	BgerTmpA001452	Scaffold126	KN196616.1	578981	583798	NA	NA	NA	792	1629	-1.6331584152805	0	0	0	0	NA	NA	NA
BGER001453	BgerTmpA001453	Scaffold126	KN196616.1	619465	620799	NA	NA	NA	135	210	-2.03614276311112	0	0	0	0	NA	NA	NA
BGER001454	BgerTmpM001454	Scaffold126	KN196616.1	620883	627784	NA	NA	NA	5450	11643	-1.57843797977146	0	0	0	0	NA	NA	NA
BGER001455	BgerTmpA001455	Scaffold126	KN196616.1	647011	649131	NA	NA	NA	281	374	-2.2611045440597	1	0	471.475719000471	0	0	NA	NA
BGER001456	BgerTmpA001456	Scaffold126	KN196616.1	742636	746255	NA	NA	NA	420	565	-2.24571114408998	0	0	0	0	NA	NA	NA
BGER001457	BgerTmpA001457	Scaffold126	KN196616.1	766036	767073	NA	NA	NA	258	172	-3.25853518444757	1	0	963.391136801541	0	0	NA	NA
BGER001458	BgerTmpA001458	Scaffold126	KN196616.1	773156	777557	NA	NA	NA	458	700	-2.06156535999103	0	0	0	0	NA	NA	NA
BGER001459	BgerTmpA001459	Scaffold126	KN196616.1	861318	862472	NA	NA	NA	153	193	-2.33850348915098	0	0	0	0	NA	NA	NA
BGER001460	BgerTmpA001460	Scaffold126	KN196616.1	862531	863205	NA	NA	NA	100	126	-2.34014895000122	0	0	0	0	NA	NA	NA
BGER001461	BgerTmpA001461	Scaffold126	KN196616.1	863641	865176	NA	NA	NA	209	220	-2.59957210228263	0	0	0	0	NA	NA	NA
BGER001462	BgerTmpA001462	Scaffold126	KN196616.1	886081	890313	NA	NA	NA	473	637	-2.2441194948095	0	0	0	0	NA	NA	NA
BGER001463	BgerTmpM001463	Scaffold126	KN196616.1	893426	894602	NA	NA	NA	2402	6907	-1.14974961112041	0	0	0	0	NA	NA	NA
BGER001464	BgerTmpA001464	Scaffold126	KN196616.1	894594	896366	NA	NA	NA	193	269	-2.19456735843787	0	0	0	0	NA	NA	NA
BGER001465	BgerTmpA001465	Scaffold126	KN196616.1	910748	914554	NA	NA	NA	445	552	-2.362709752802	0	0	0	0	NA	NA	NA
BGER001466	BgerTmpA001466	Scaffold126	KN196616.1	918471	926053	NA	NA	NA	846	1099	-2.29611086589713	0	0	0	0	NA	NA	NA
BGER001467	BgerTmpM001467	Scaffold126	KN196616.1	926902	931360	NA	NA	NA	519	727	-2.1873518581647	0	1	0	224.265530387979	1	NA	NA
BGER001468	BgerTmpA001468	Scaffold126	KN196616.1	946231	950547	NA	NA	NA	378	552	-2.12729065116931	0	0	0	0	NA	NA	NA
BGER001469	Hsap-Tmp-hal	Scaffold126	KN196616.1	950677	952682	NA	NA	NA	188	390	-1.62083122165444	2	0	997.008973080758	0	0	NA	NA
BGER001470	BgerTmpA001470	Scaffold126	KN196616.1	967420	970765	NA	NA	NA	415	559	-2.24383573711751	0	1	0	298.864315600717	1	NA	NA
BGER001471	BgerTmpA001471	Scaffold126	KN196616.1	973150	976902	NA	NA	NA	4446	9367	-1.5984935669319	0	0	0	0	NA	NA	NA
BGER001472	BgerTmpM001472	Scaffold126	KN196616.1	976934	980942	NA	NA	NA	3372	7491	-1.52201889801912	0	1	0	249.438762783737	1	NA	NA
BGER001473	BgerTmpA001473	Scaffold126	KN196616.1	982978	983997	NA	NA	NA	169	193	-2.48199508274051	0	0	0	0	NA	NA	NA
BGER001474	BgerTmpA001474	Scaffold126	KN196616.1	989224	990351	NA	NA	NA	129	176	-2.22536832051237	0	0	0	0	NA	NA	NA
BGER001475	BgerTmpA001475	Scaffold126	KN196616.1	1024817	1025539	NA	NA	NA	95	110	-2.4620685785327	2	0	2766.25172890733	0	0	NA	NA
BGER001476	BgerTmpM001476	Scaffold126	KN196616.1	1029360	1033110	NA	NA	NA	413	611	-2.10854208532713	0	0	0	0	NA	NA	NA
BGER001477	BgerTmpA001477	Scaffold126	KN196616.1	1033646	1035592	NA	NA	NA	210	337	-1.99121342021067	0	0	0	0	NA	NA	NA
BGER001478	BgerTmpA001478	Scaffold126	KN196616.1	1049327	1050829	NA	NA	NA	179	224	-2.35003353893306	0	0	0	0	NA	NA	NA
BGER001479	BgerTmpM001479	Scaffold126	KN196616.1	1051611	1054550	NA	NA	NA	331	424	-2.31633963597043	0	0	0	0	NA	NA	NA
BGER001480	BgerTmpA001480	Scaffold126	KN196616.1	1054861	1056061	NA	NA	NA	245	229	-2.77100683463204	0	0	0	0	NA	NA	NA
BGER001481	BgerTmpA001481	Scaffold126	KN196616.1	1056125	1056667	NA	NA	NA	550	1573	-1.15755753672275	0	0	0	0	NA	NA	NA
BGER001482	BgerTmpA001482	Scaffold126	KN196616.1	1060610	1060984	NA	NA	NA	102	95	-2.77614241736696	0	0	0	0	NA	NA	NA
BGER001483	BgerTmpM001483	Scaffold126	KN196616.1	1061548	1062703	NA	NA	NA	328	1299	-0.687938972896614	2	0	1730.10380622837	0	0	NA	NA
BGER001484	BgerTmpA001484	Scaffold126	KN196616.1	1065753	1066295	NA	NA	NA	68	91	-2.25324088477805	0	0	0	0	NA	NA	NA
BGER001485	BgerTmpA001485	Scaffold126	KN196616.1	1067354	1067782	NA	NA	NA	81	84	-2.62110526383227	0	0	0	0	NA	NA	NA
BGER001486	BgerTmpA001486	Scaffold126	KN196616.1	1070890	1071984	NA	NA	NA	227	262	-2.46669816947987	0	0	0	0	NA	NA	NA
BGER001487	BgerTmpM001487	Scaffold126	KN196616.1	1072388	1075389	NA	NA	NA	4454	9076	-1.64661763284186	0	1	0	333.11125916056	1	NA	NA
BGER001488	BgerTmpA001488	Scaffold126	KN196616.1	1075467	1076135	NA	NA	NA	65	428	0.045526489646281	0	0	0	0	NA	NA	NA
BGER001489	BgerTmpA001489	Scaffold126	KN196616.1	1083723	1084067	NA	NA	NA	50	75	-2.08861018300525	0	0	0	0	NA	NA	NA
BGER001490	BgerTmpM001490	Scaffold126	KN196616.1	1084404	1086953	NA	NA	NA	448	1123	-1.34778539338341	0	0	0	0	NA	NA	NA
BGER001491	BgerTmpM001491	Scaffold126	KN196616.1	1087133	1091343	NA	NA	NA	486	668	-2.21468089485814	0	0	0	0	NA	NA	NA
BGER001492	BgerTmpA001492	Scaffold126	KN196616.1	1093243	1093803	NA	NA	NA	63	102	-1.97842726525483	0	0	0	0	NA	NA	NA
BGER001493	BgerTmpA001493	Scaffold126	KN196616.1	1097927	1100169	NA	NA	NA	314	362	-2.46834754553483	3	0	1337.49442710655	0	0	NA	NA
BGER001494	BgerTmpM001494	Scaffold126	KN196616.1	1111429	1115723	NA	NA	NA	2213	5126	-1.46174265623584	0	0	0	0	NA	NA	NA
BGER001495	BgerTmpA001495	Scaffold126	KN196616.1	1116318	1116986	NA	NA	NA	75	110	-2.12103166069763	0	0	0	0	NA	NA	NA
BGER001496	BgerTmpA001496	Scaffold126	KN196616.1	1117868	1120085	NA	NA	NA	111	149	-2.24882002961435	0	0	0	0	NA	NA	NA
BGER001497	BgerTmpM001497	Scaffold126	KN196616.1	1123192	1126918	NA	NA	NA	2775	6168	-1.52125768993621	0	0	0	0	NA	NA	NA
BGER001498	BgerTmpA001498	Scaffold126	KN196616.1	1132088	1132930	NA	NA	NA	124	139	-2.50882792138978	0	0	0	0	NA	NA	NA
BGER001499	BgerTmpA001499	Scaffold126	KN196616.1	1133068	1134199	NA	NA	NA	138	163	-2.4333689862735	0	0	0	0	NA	NA	NA
BGER001500	BgerTmpA001500	Scaffold126	KN196616.1	1138171	1139908	NA	NA	NA	185	178	-2.72922071327632	0	0	0	0	NA	NA	NA
BGER001501	BgerTmpM001501	Scaffold126	KN196616.1	1139998	1141591	NA	NA	NA	2820	4959	-1.8592186209991	0	0	0	0	NA	NA	NA
BGER001502	BgerTmpA001502	Scaffold126	KN196616.1	1142837	1144321	NA	NA	NA	238	243	-2.64357794342857	2	0	1346.80134680135	0	0	NA	NA
BGER001503	BgerTmpM001503	Scaffold126	KN196616.1	1148017	1153149	NA	NA	NA	701	818	-2.45088628479528	1	0	194.817845314631	0	0	NA	NA
BGER001504	BgerTmpA001504	Scaffold126	KN196616.1	1160122	1161647	NA	NA	NA	221	211	-2.74037605441066	1	0	655.307994757536	0	0	NA	NA
BGER001505	BgerTmpA001505	Scaffold126	KN196616.1	1162313	1167771	NA	NA	NA	3281	7326	-1.51468257653627	0	0	0	0	NA	NA	NA
BGER001506	BgerTmpA001506	Scaffold126	KN196616.1	1184477	1185115	NA	NA	NA	97	103	-2.58698499873032	0	0	0	0	NA	NA	NA
BGER001507	BgerTmpA001507	Scaffold126	KN196616.1	1188940	1193013	NA	NA	NA	412	608	-2.11214569746604	0	0	0	0	NA	NA	NA
BGER001508	BgerTmpM001508	Scaffold126	KN196616.1	1195073	1201480	NA	NA	NA	373	779	-1.61112498591998	0	0	0	0	NA	NA	NA
BGER001509	BgerTmpA001509	Scaffold126	KN196616.1	1224754	1226532	NA	NA	NA	150	188	-2.34780252254465	0	1	0	562.113546936481	1	NA	NA
BGER001510	BgerTmpA001510	Scaffold126	KN196616.1	1227707	1228777	NA	NA	NA	309	257	-2.93941116243691	0	0	0	0	NA	NA	NA
BGER001511	BgerTmpA001511	Scaffold126	KN196616.1	1228847	1230109	NA	NA	NA	174	209	-2.40915704749425	0	0	0	0	NA	NA	NA
BGER001512	BgerTmpA001512	Scaffold126	KN196616.1	1231517	1233037	NA	NA	NA	244	734	-1.08467376844608	0	0	0	0	NA	NA	NA
BGER001513	BgerTmpA001513	Scaffold126	KN196616.1	1233137	1233406	NA	NA	NA	76	71	-2.77175307766531	0	0	0	0	NA	NA	NA
BGER001514	BgerTmpA001514	Scaffold126	KN196616.1	1253185	1255074	NA	NA	NA	242	289	-2.41751023850033	0	0	0	0	NA	NA	NA
BGER001515	BgerTmpA001515	Scaffold126	KN196616.1	1262605	1263321	NA	NA	NA	60	115	-1.73497322839055	0	0	0	0	NA	NA	NA
BGER001516	BgerTmpA001516	Scaffold126	KN196616.1	1263417	1266149	NA	NA	NA	570	554	-2.71464862672933	0	0	0	0	NA	NA	NA
BGER001517	BgerTmpA001517	Scaffold126	KN196616.1	1267107	1267949	NA	NA	NA	111	122	-2.53725121251363	0	0	0	0	NA	NA	NA
BGER001518	BgerTmpA001518	Scaffold126	KN196616.1	1278541	1279215	NA	NA	NA	85	119	-2.18814585655617	0	0	0	0	NA	NA	NA
BGER001519	BgerTmpA001519	Scaffold126	KN196616.1	1311994	1315794	NA	NA	NA	3551	9490	-1.25538995683891	0	0	0	0	NA	NA	NA
BGER001520	BgerTmpA001520	Scaffold126	KN196616.1	1315821	1318031	NA	NA	NA	322	499	-2.04159355650377	0	1	0	452.284034373587	1	NA	NA
BGER001521	BgerTmpM001521	Scaffold126	KN196616.1	1333832	1335003	NA	NA	NA	136	187	-2.21414106508911	0	0	0	0	NA	NA	NA
BGER001522	BgerTmpA001522	Scaffold126	KN196616.1	1355726	1356685	NA	NA	NA	122	183	-2.08861018300525	0	0	0	0	NA	NA	NA
BGER001523	BgerTmpA001523	Scaffold126	KN196616.1	1356924	1357985	NA	NA	NA	144	169	-2.44261824888654	0	0	0	0	NA	NA	NA
BGER001524	BgerTmpA001524	Scaffold126	KN196616.1	1359603	1360601	NA	NA	NA	104	161	-2.04309552375288	0	0	0	0	NA	NA	NA
BGER001525	BgerTmpA001525	Scaffold126	KN196616.1	1362587	1363525	NA	NA	NA	112	156	-2.19552538692177	0	0	0	0	NA	NA	NA
BGER001526	BgerTmpM001526	Scaffold126	KN196616.1	1363555	1367119	NA	NA	NA	321	504	-2.0227222473488	0	1	0	280.504908835905	1	NA	NA
BGER001527	BgerTmpA001527	Scaffold126	KN196616.1	1377957	1378700	NA	NA	NA	74	131	-1.84960304781791	0	0	0	0	NA	NA	NA
BGER001528	BgerTmpA001528	Scaffold126	KN196616.1	1378900	1380030	NA	NA	NA	165	211	-2.31879570926504	0	0	0	0	NA	NA	NA
BGER001529	BgerTmpA001529	Scaffold126	KN196616.1	1382451	1382804	NA	NA	NA	70	65	-2.78048788764292	0	0	0	0	NA	NA	NA
BGER001530	BgerTmpA001530	Scaffold126	KN196616.1	1405855	1407144	NA	NA	NA	113	211	-1.77265245743441	0	0	0	0	NA	NA	NA
BGER001531	BgerTmpA001531	Scaffold126	KN196616.1	1407748	1408485	NA	NA	NA	72	105	-2.1292521675026	0	0	0	0	NA	NA	NA
BGER001532	BgerTmpA001532	Scaffold126	KN196616.1	1412207	1419772	NA	NA	NA	544	890	-1.96337399912299	2	0	264.340470526038	0	0	NA	NA
BGER001533	BgerTmpM001533	Scaffold126	KN196616.1	1430864	1434549	NA	NA	NA	4137	9472	-1.4784885603326	1	0	271.296798697775	0	0	NA	NA
BGER001534	BgerTmpA001534	Scaffold126	KN196616.1	1451563	1452048	NA	NA	NA	58	104	-1.83111396071289	0	0	0	0	NA	NA	NA
BGER001535	BgerTmpA001535	Scaffold126	KN196616.1	1467828	1471709	NA	NA	NA	544	614	-2.49894067960657	1	1	257.599175682638	257.599175682638	0.5	NA	NA
BGER001536	BgerTmpA001536	Scaffold126	KN196616.1	1476711	1477604	NA	NA	NA	108	165	-2.06213797164406	0	0	0	0	NA	NA	NA
BGER001537	BgerTmpA001537	Scaffold126	KN196616.1	1531249	1531503	NA	NA	NA	32	50	-2.02971649395168	0	0	0	0	NA	NA	NA
BGER001538	BgerTmpA001538	Scaffold126	KN196616.1	1531771	1532769	NA	NA	NA	126	178	-2.17511917625993	0	0	0	0	NA	NA	NA
BGER001539	BgerTmpA001539	Scaffold126	KN196616.1	1540159	1542105	NA	NA	NA	313	742	-1.42831615403822	1	2	513.610683102209	1027.22136620442	0.666666666666667	NA	NA
BGER001540	BgerTmpA001540	Scaffold126	KN196616.1	1556430	1558524	NA	NA	NA	183	263	-2.15035353271815	0	0	0	0	NA	NA	NA
BGER001541	BgerTmpA001541	Scaffold126	KN196616.1	1560355	1561356	NA	NA	NA	119	202	-1.91017896428256	0	0	0	0	NA	NA	NA
BGER001542	BgerTmpA001542	Scaffold126	KN196616.1	1562233	1566860	NA	NA	NA	930	1006	-2.56024499991628	0	0	0	0	NA	NA	NA
BGER001543	BgerTmpA001543	Scaffold126	KN196616.1	1576930	1578411	NA	NA	NA	242	251	-2.62089236705023	0	0	0	0	NA	NA	NA
BGER001544	BgerTmpA001544	Scaffold126	KN196616.1	1578732	1582730	NA	NA	NA	515	644	-2.35108442768237	0	0	0	0	NA	NA	NA
BGER001545	BgerTmpA001545	Scaffold126	KN196616.1	1590841	1591401	NA	NA	NA	81	99	-2.38406606653142	0	0	0	0	NA	NA	NA
BGER001546	BgerTmpA001546	Scaffold126	KN196616.1	1598928	1600823	NA	NA	NA	3085	7037	-1.4838826600854	0	0	0	0	NA	NA	NA
BGER001547	BgerTmpA001547	Scaffold126	KN196616.1	1616895	1617479	NA	NA	NA	59	106	-1.82829527852505	0	0	0	0	NA	NA	NA
BGER001548	BgerTmpA001548	Scaffold126	KN196616.1	1649020	1650639	NA	NA	NA	202	254	-2.34309947970604	2	0	1234.56790123457	0	0	NA	NA
BGER001549	BgerTmpA001549	Scaffold126	KN196616.1	1664759	1665517	NA	NA	NA	85	133	-2.02768118436292	0	0	0	0	NA	NA	NA
BGER001550	BgerTmpA001550	Scaffold126	KN196616.1	1666847	1667317	NA	NA	NA	83	91	-2.54081747487464	0	0	0	0	NA	NA	NA
BGER001551	BgerTmpA001551	Scaffold126	KN196616.1	1667480	1670173	NA	NA	NA	351	420	-2.41465438636485	2	0	742.390497401633	0	0	NA	NA
BGER001552	BgerTmpA001552	Scaffold126	KN196616.1	1673936	1675081	NA	NA	NA	152	173	-2.48687196953327	2	0	1745.20069808028	0	0	NA	NA
BGER001553	Hsap-Tmp-prtfdc1	Scaffold126	KN196616.1	1675866	1676402	NA	NA	NA	77	100	-2.29650303464659	0	0	0	0	NA	NA	NA
BGER001554	BgerTmpA001554	Scaffold126	KN196616.1	1678064	1681550	NA	NA	NA	2182	5304	-1.39214300993743	0	0	0	0	NA	NA	NA
BGER001555	BgerTmpA001555	Scaffold126	KN196616.1	1682157	1683812	NA	NA	NA	194	277	-2.15974335986435	0	0	0	0	NA	NA	NA
BGER001556	BgerTmpA001556	Scaffold126	KN196616.1	1696144	1697391	NA	NA	NA	151	199	-2.27535280250784	0	0	0	0	NA	NA	NA
BGER001557	BgerTmpA001557	Scaffold126	KN196616.1	1703826	1704746	NA	NA	NA	90	146	-1.97560122117607	0	0	0	0	NA	NA	NA
BGER001558	BgerTmpM001558	Scaffold126	KN196616.1	1704829	1709768	NA	NA	NA	2591	5652	-1.54832023357256	2	1	404.858299595142	202.429149797571	0.333333333333333	NA	NA
BGER001559	BgerTmpM001559	Scaffold126	KN196616.1	1712561	1714014	NA	NA	NA	159	241	-2.0735663027808	0	0	0	0	NA	NA	NA
BGER001560	BgerTmpA001560	Scaffold126	KN196616.1	1715521	1716672	NA	NA	NA	140	207	-2.10936874317205	0	1	0	868.055555555556	1	NA	NA
BGER001561	BgerTmpA001561	Scaffold126	KN196616.1	1717750	1720667	NA	NA	NA	479	1169	-1.38639531493093	0	0	0	0	NA	NA	NA
BGER001562	BgerTmpA001562	Scaffold126	KN196616.1	1722649	1724304	NA	NA	NA	217	323	-2.09973356147696	2	2	1207.72946859903	1207.72946859903	0.5	NA	NA
BGER001563	BgerTmpA001563	Scaffold126	KN196616.1	1732304	1734813	NA	NA	NA	3170	6818	-1.56870692461323	1	0	398.406374501992	0	0	NA	NA
BGER001564	BgerTmpA001564	Scaffold126	KN196616.1	1741065	1743188	NA	NA	NA	471	804	-1.90210424216026	1	0	470.809792843691	0	0	NA	NA
BGER001565	BgerTmpA001565	Scaffold126	KN196616.1	1747516	1748728	NA	NA	NA	3744	9160	-1.38280552032551	0	0	0	0	NA	NA	NA
BGER001566	BgerTmpA001566	Scaffold126	KN196616.1	1753966	1754563	NA	NA	NA	209	184	-2.85736985975028	1	0	1672.24080267559	0	0	NA	NA
BGER001567	BgerTmpA001567	Scaffold126	KN196616.1	1771463	1772734	NA	NA	NA	165	222	-2.24547903162212	0	0	0	0	NA	NA	NA
BGER001568	BgerTmpA001568	Scaffold126	KN196616.1	1773242	1776089	NA	NA	NA	451	462	-2.63880726556573	0	0	0	0	NA	NA	NA
BGER001569	BgerTmpA001569	Scaffold126	KN196616.1	1777082	1778386	NA	NA	NA	201	228	-2.4917343607406	1	0	766.283524904215	0	0	NA	NA
BGER001570	BgerTmpA001570	Scaffold126	KN196616.1	1778480	1780470	NA	NA	NA	243	315	-2.29917716894491	0	0	0	0	NA	NA	NA
BGER001571	BgerTmpA001571	Scaffold126	KN196616.1	1781121	1781507	NA	NA	NA	88	87	-2.69006080651498	2	0	5167.95865633075	0	0	NA	NA
BGER001572	BgerTmpM001572	Scaffold126	KN196616.1	1781621	1782473	NA	NA	NA	486	708	-2.13077963724919	0	0	0	0	NA	NA	NA
BGER001573	BgerTmpA001573	Scaffold126	KN196616.1	1782511	1783323	NA	NA	NA	107	139	-2.29609859740405	4	0	4920.04920049201	0	0	NA	NA
BGER001574	BgerTmpA001574	Scaffold126	KN196616.1	1796743	1798030	NA	NA	NA	157	209	-2.26083430053715	0	0	0	0	NA	NA	NA
BGER001575	BgerTmpA001575	Scaffold126	KN196616.1	1865164	1865844	NA	NA	NA	99	130	-2.28056149077756	0	0	0	0	NA	NA	NA
BGER001576	BgerTmpA001576	Scaffold126	KN196616.1	1869625	1870995	NA	NA	NA	160	231	-2.14375173719771	0	0	0	0	NA	NA	NA
BGER001577	BgerTmpA001577	Scaffold126	KN196616.1	1871118	1872656	NA	NA	NA	182	213	-2.44665770369927	0	0	0	0	NA	NA	NA
BGER001578	BgerTmpA001578	Scaffold126	KN196616.1	1876165	1877019	NA	NA	NA	108	163	-2.0797320316588	0	0	0	0	NA	NA	NA
BGER001579	BgerTmpA001579	Scaffold126	KN196616.1	1883167	1885374	NA	NA	NA	302	400	-2.26812123327676	1	0	452.898550724638	0	0	NA	NA
BGER001580	BgerTmpA001580	Scaffold126	KN196616.1	1886591	1887385	NA	NA	NA	82	168	-1.63880726556573	2	0	2515.72327044025	0	0	NA	NA
BGER001581	BgerTmpA001581	Scaffold126	KN196616.1	1887445	1887921	NA	NA	NA	44	85	-1.72361336622601	0	0	0	0	NA	NA	NA
BGER001582	BgerTmpA001582	Scaffold126	KN196616.1	1906968	1907876	NA	NA	NA	134	175	-2.28845076235185	0	0	0	0	NA	NA	NA
BGER001583	BgerTmpA001583	Scaffold126	KN196616.1	1908139	1909188	NA	NA	NA	152	145	-2.74159110715506	0	0	0	0	NA	NA	NA
BGER001584	BgerTmpA001584	Scaffold126	KN196616.1	1913172	1916879	NA	NA	NA	481	681	-2.17195477948438	0	0	0	0	NA	NA	NA
BGER001585	BgerTmpA001585	Scaffold126	KN196616.1	1927014	1928453	NA	NA	NA	134	229	-1.90045808608724	0	0	0	0	NA	NA	NA
BGER001586	BgerTmpA001586	Scaffold126	KN196616.1	1928510	1929856	NA	NA	NA	148	215	-2.1348331997659	2	0	1484.78099480327	0	0	NA	NA
BGER001587	BgerTmpA001587	Scaffold126	KN196616.1	1929881	1931230	NA	NA	NA	143	218	-2.06525969572787	0	0	0	0	NA	NA	NA
BGER001588	BgerTmpA001588	Scaffold126	KN196616.1	1986773	1987150	NA	NA	NA	45	73	-1.97560122117607	0	0	0	0	NA	NA	NA
BGER001589	BgerTmpA001589	Scaffold126	KN196616.1	1988034	1991728	NA	NA	NA	4615	10699	-1.46049927769683	0	1	0	270.63599458728	1	NA	NA
BGER001590	BgerTmpA001590	Scaffold126	KN196616.1	2028763	2030667	NA	NA	NA	333	328	-2.69539904617959	0	0	0	0	NA	NA	NA
BGER001591	BgerTmpA001591	Scaffold126	KN196616.1	2031464	2032099	NA	NA	NA	261	225	-2.88769748907926	0	0	0	0	NA	NA	NA
BGER001592	Hsap-Tmp-rbm24	Scaffold126	KN196616.1	2034152	2034451	NA	NA	NA	28	53	-1.75300715122081	0	0	0	0	NA	NA	NA
BGER001593	BgerTmpA001593	Scaffold126	KN196616.1	2045715	2046131	NA	NA	NA	69	87	-2.33915364465585	0	0	0	0	NA	NA	NA
BGER001594	BgerTmpA001594	Scaffold126	KN196616.1	2047286	2048839	NA	NA	NA	386	279	-3.1419084091653	0	0	0	0	NA	NA	NA
BGER001595	BgerTmpA001595	Scaffold126	KN196616.1	2048863	2049267	NA	NA	NA	59	62	-2.60201942270138	1	0	2469.13580246914	0	0	NA	NA
BGER001596	BgerTmpA001596	Scaffold126	KN196616.1	2057778	2058464	NA	NA	NA	84	145	-1.88598101649024	0	0	0	0	NA	NA	NA
BGER001597	BgerTmpA001597	Scaffold126	KN196616.1	2080213	2080806	NA	NA	NA	62	96	-2.04280649339213	0	0	0	0	NA	NA	NA
BGER001598	BgerTmpM001598	Scaffold126	KN196616.1	2127032	2131744	NA	NA	NA	1268	1092	-2.88915457294596	4	2	848.716316571186	424.358158285593	0.333333333333333	NA	NA
BGER001599	BgerTmpM001599	Scaffold126	KN196616.1	2131768	2134412	NA	NA	NA	800	729	-2.8076538691742	8	3	3024.57466918715	1134.21550094518	0.272727272727273	NA	NA
BGER001600	BgerTmpA001600	Scaffold126	KN196616.1	2142698	2143525	NA	NA	NA	265	278	-2.60448016045346	0	0	0	0	NA	NA	NA
BGER001601	BgerTmpA001601	Scaffold126	KN196616.1	2150415	2158830	NA	NA	NA	2896	2753	-2.74662967621405	16	3	1901.14068441065	356.463878326996	0.157894736842105	NA	NA
BGER001602	BgerTmpA001602	Scaffold126	KN196616.1	2163981	2165927	NA	NA	NA	589	593	-2.66380821301087	0	0	0	0	NA	NA	NA
BGER001603	BgerTmpA001603	Scaffold126	KN196616.1	2170569	2171891	NA	NA	NA	408	459	-2.5036476822841	0	1	0	755.857898715042	1	NA	NA
BGER001604	BgerTmpA001604	Scaffold126	KN196616.1	2175520	2177445	NA	NA	NA	543	630	-2.45917305314349	0	0	0	0	NA	NA	NA
BGER001605	BgerTmpA001605	Scaffold126	KN196616.1	2184984	2186222	NA	NA	NA	86	107	-2.35837045202736	0	0	0	0	NA	NA	NA
BGER001606	BgerTmpA001606	Scaffold126	KN196616.1	2198415	2199653	NA	NA	NA	38	95	-1.35164458883905	0	0	0	0	NA	NA	NA
BGER001607	BgerTmpA001607	Scaffold126	KN196616.1	2200476	2202269	NA	NA	NA	135	243	-1.82557577717146	1	0	557.413600891862	0	0	NA	NA
BGER001608	BgerTmpA001608	Scaffold126	KN196616.1	2203829	2205142	NA	NA	NA	187	262	-2.1870441420766	0	0	0	0	NA	NA	NA
BGER001609	BgerTmpA001609	Scaffold126	KN196616.1	2207082	2208548	NA	NA	NA	202	285	-2.1769660574261	0	0	0	0	NA	NA	NA
BGER001610	BgerTmpA001610	Scaffold126	KN196616.1	2209701	2210298	NA	NA	NA	183	236	-2.30662947264861	0	0	0	0	NA	NA	NA
BGER001611	BgerTmpM001611	Scaffold126	KN196616.1	2213355	2215800	NA	NA	NA	286	381	-2.25979683301148	0	0	0	0	NA	NA	NA
BGER001612	BgerTmpA001612	Scaffold126	KN196616.1	2224245	2224868	NA	NA	NA	61	88	-2.144878402652	0	0	0	0	NA	NA	NA
BGER001613	BgerTmpM001613	Scaffold126	KN196616.1	2248888	2250396	NA	NA	NA	125	246	-1.69684246304926	4	0	2650.76209410205	0	0	NA	NA
BGER001614	BgerTmpM001614	Scaffold126	KN196616.1	2250797	2253151	NA	NA	NA	260	398	-2.05931587621122	0	0	0	0	NA	NA	NA
BGER001615	BgerTmpA001615	Scaffold126	KN196616.1	2254770	2255810	NA	NA	NA	119	251	-1.59684689308358	0	0	0	0	NA	NA	NA
BGER001616	BgerTmpA001616	Scaffold126	KN196616.1	2258636	2259655	NA	NA	NA	133	164	-2.37130311460952	0	0	0	0	NA	NA	NA
BGER001617	BgerTmpA001617	Scaffold126	KN196616.1	2264401	2268366	NA	NA	NA	436	667	-2.06021405731875	0	1	0	252.143217347453	1	NA	NA
BGER001618	BgerTmpA001618	Scaffold126	KN196616.1	2289812	2290939	NA	NA	NA	141	212	-2.085203581562	0	0	0	0	NA	NA	NA
BGER001619	BgerTmpA001619	Scaffold126	KN196616.1	2291022	2291423	NA	NA	NA	76	65	-2.89913238414154	0	0	0	0	NA	NA	NA
BGER001620	BgerTmpA001620	Scaffold126	KN196616.1	2312592	2316025	NA	NA	NA	402	593	-2.11273608035933	0	0	0	0	NA	NA	NA
BGER001621	BgerTmpA001621	Scaffold126	KN196616.1	2332165	2332551	NA	NA	NA	169	93	-3.53529330890056	0	0	0	0	NA	NA	NA
BGER001622	BgerTmpA001622	Scaffold126	KN196616.1	2332623	2334242	NA	NA	NA	606	666	-2.5373683001281	1	1	617.283950617284	617.283950617284	0.5	NA	NA
BGER001623	BgerTmpM001623	Scaffold126	KN196616.1	2342630	2346181	NA	NA	NA	372	639	-1.89305937388745	2	0	563.063063063063	0	0	NA	NA
BGER001624	BgerTmpA001624	Scaffold126	KN196616.1	2363333	2366261	NA	NA	NA	459	464	-2.65794203201265	0	0	0	0	NA	NA	NA
BGER001625	BgerTmpA001625	Scaffold126	KN196616.1	2366346	2367443	NA	NA	NA	129	207	-1.99131298165034	0	0	0	0	NA	NA	NA
BGER001626	BgerTmpA001626	Scaffold126	KN196616.1	2367493	2368155	NA	NA	NA	91	148	-1.97191395829616	0	0	0	0	NA	NA	NA
BGER001627	BgerTmpA001627	Scaffold126	KN196616.1	2376673	2377320	NA	NA	NA	77	105	-2.22611370675519	0	0	0	0	NA	NA	NA
BGER001628	BgerTmpA001628	Scaffold126	KN196616.1	2403720	2405156	NA	NA	NA	209	288	-2.21100681436498	0	0	0	0	NA	NA	NA
BGER001629	BgerTmpA001629	Scaffold126	KN196616.1	2437175	2439331	NA	NA	NA	241	394	-1.9644102005	0	0	0	0	NA	NA	NA
BGER001630	BgerTmpA001630	Scaffold126	KN196616.1	2443711	2445258	NA	NA	NA	285	344	-2.40212603807642	0	0	0	0	NA	NA	NA
BGER001631	BgerTmpA001631	Scaffold126	KN196616.1	2447793	2448707	NA	NA	NA	95	148	-2.03397492642841	0	0	0	0	NA	NA	NA
BGER001632	BgerTmpA001632	Scaffold126	KN196616.1	2460330	2460920	NA	NA	NA	53	80	-2.07956504340225	0	0	0	0	NA	NA	NA
BGER001633	BgerTmpA001633	Scaffold126	KN196616.1	2461044	2461787	NA	NA	NA	94	135	-2.15134593835322	0	0	0	0	NA	NA	NA
BGER001634	BgerTmpA001634	Scaffold126	KN196616.1	2463569	2465257	NA	NA	NA	191	544	-1.16353867051182	0	1	0	592.06631142688	1	NA	NA
BGER001635	BgerTmpA001635	Scaffold126	KN196616.1	2479213	2482491	NA	NA	NA	323	478	-2.10809623043959	0	0	0	0	NA	NA	NA
BGER001636	Cele-Tmp-r13a5.10	Scaffold126	KN196616.1	2482548	2482997	NA	NA	NA	51	86	-1.91973327099581	0	0	0	0	NA	NA	NA
BGER001637	BgerTmpA001637	Scaffold126	KN196616.1	2483024	2483623	NA	NA	NA	59	102	-1.88379039111676	0	0	0	0	NA	NA	NA
BGER001638	BgerTmpM001638	Scaffold126	KN196616.1	2487570	2491151	NA	NA	NA	348	572	-1.95664484279675	0	1	0	279.173646007817	1	NA	NA
BGER001639	BgerTmpA001639	Scaffold126	KN196616.1	2511958	2513901	NA	NA	NA	927	3147	-0.910236749053519	2	1	1028.80658436214	514.40329218107	0.333333333333333	NA	NA
BGER001640	BgerTmpA001640	Scaffold126	KN196616.1	2516674	2519608	NA	NA	NA	273	498	-1.80632789257818	0	0	0	0	NA	NA	NA
BGER001641	BgerTmpA001641	Scaffold126	KN196616.1	2520676	2521608	NA	NA	NA	64	156	-1.38817046486416	0	0	0	0	NA	NA	NA
BGER001642	BgerTmpA001642	Scaffold126	KN196616.1	2522314	2523027	NA	NA	NA	126	161	-2.31993572911171	0	0	0	0	NA	NA	NA
BGER001643	BgerTmpA001643	Scaffold126	KN196616.1	2524064	2524285	NA	NA	NA	35	44	-2.34342408203408	0	0	0	0	NA	NA	NA
BGER001644	BgerTmpA001644	Scaffold126	KN196616.1	2524323	2524874	NA	NA	NA	44	102	-1.46057896039221	0	0	0	0	NA	NA	NA
BGER001645	BgerTmpA001645	Scaffold126	KN196616.1	2530659	2531141	NA	NA	NA	47	80	-1.90623344051668	0	0	0	0	NA	NA	NA
BGER001646	BgerTmpA001646	Scaffold126	KN196616.1	2531208	2532287	NA	NA	NA	115	206	-1.83256220748757	0	0	0	0	NA	NA	NA
BGER001647	BgerTmpA001647	Scaffold126	KN196616.1	2532605	2533123	NA	NA	NA	46	88	-1.73770302114613	0	0	0	0	NA	NA	NA
BGER001648	BgerTmpA001648	Scaffold126	KN196616.1	2537603	2539066	NA	NA	NA	163	219	-2.24751377835631	0	0	0	0	NA	NA	NA
BGER001649	BgerTmpA001649	Scaffold126	KN196616.1	2539471	2540325	NA	NA	NA	79	138	-1.86882897512534	0	0	0	0	NA	NA	NA
BGER001650	BgerTmpA001650	Scaffold126	KN196616.1	2540662	2541036	NA	NA	NA	54	62	-2.474263875503	0	0	0	0	NA	NA	NA
BGER001651	BgerTmpA001651	Scaffold126	KN196616.1	2541135	2542757	NA	NA	NA	239	295	-2.36986834745795	0	0	0	0	NA	NA	NA
BGER001652	BgerTmpM001652	Scaffold126	KN196616.1	2542943	2545389	NA	NA	NA	251	430	-1.89692338808772	0	1	0	408.663669799755	1	NA	NA
BGER001653	BgerTmpA001653	Scaffold126	KN196616.1	2576129	2577721	NA	NA	NA	218	266	-2.38647457300215	0	0	0	0	NA	NA	NA
BGER001654	BgerTmpA001654	Scaffold126	KN196616.1	2577971	2579257	NA	NA	NA	168	215	-2.31769725691571	0	0	0	0	NA	NA	NA
BGER001655	BgerTmpA001655	Scaffold126	KN196616.1	2580633	2582246	NA	NA	NA	274	323	-2.43621441199301	1	1	619.578686493185	619.578686493185	0.5	NA	NA
BGER001656	BgerTmpA001656	Scaffold126	KN196616.1	2595411	2596733	NA	NA	NA	215	222	-2.62734966696576	1	0	755.857898715042	0	0	NA	NA
BGER001657	BgerTmpA001657	Scaffold126	KN196616.1	2597439	2598887	NA	NA	NA	177	307	-1.87908338843923	2	0	1380.26224982747	0	0	NA	NA
BGER001658	BgerTmpM001658	Scaffold126	KN196616.1	2599987	2602250	NA	NA	NA	302	375	-2.36123063766825	0	0	0	0	NA	NA	NA
BGER001659	BgerTmpA001659	Scaffold126	KN196616.1	2602293	2603214	NA	NA	NA	111	201	-1.81693685889759	0	0	0	0	NA	NA	NA
BGER001660	BgerTmpA001660	Scaffold126	KN196616.1	2608397	2609854	NA	NA	NA	176	249	-2.17300237029563	0	0	0	0	NA	NA	NA
BGER001661	BgerTmpA001661	Scaffold126	KN196616.1	2635116	2636510	NA	NA	NA	202	256	-2.3317841664782	0	0	0	0	NA	NA	NA
BGER001662	BgerTmpA001662	Scaffold126	KN196616.1	2636921	2640375	NA	NA	NA	372	567	-2.06552656989221	0	0	0	0	NA	NA	NA
BGER001663	BgerTmpA001663	Scaffold126	KN196616.1	2644597	2646805	NA	NA	NA	261	368	-2.17791672423928	0	0	0	0	NA	NA	NA
BGER001664	BgerTmpA001664	Scaffold126	KN196616.1	2654342	2655765	NA	NA	NA	168	240	-2.15899951089665	0	0	0	0	NA	NA	NA
BGER001665	BgerTmpA001665	Scaffold126	KN196616.1	2655936	2663723	NA	NA	NA	722	1020	-2.17507427375472	0	0	0	0	NA	NA	NA
BGER001666	BgerTmpA001666	Scaffold126	KN196616.1	2664839	2665942	NA	NA	NA	316	457	-2.14130307684544	0	2	0	1811.59420289855	1	NA	NA
BGER001667	BgerTmpA001667	Scaffold126	KN196616.1	2674291	2675886	NA	NA	NA	131	259	-1.69018739757731	0	0	0	0	NA	NA	NA
BGER001668	BgerTmpA001668	Scaffold126	KN196616.1	2681726	2684086	NA	NA	NA	284	575	-1.65590165739935	0	2	0	847.098686997035	1	NA	NA
BGER001669	BgerTmpA001669	Scaffold126	KN196616.1	2684692	2685348	NA	NA	NA	86	121	-2.18097420115391	0	0	0	0	NA	NA	NA
BGER001670	BgerTmpA001670	Scaffold126	KN196616.1	2685477	2686469	NA	NA	NA	120	177	-2.11285772925193	0	0	0	0	NA	NA	NA
BGER001671	BgerTmpA001671	Scaffold126	KN196616.1	2690018	2691217	NA	NA	NA	154	203	-2.27502330723614	0	0	0	0	NA	NA	NA
BGER001672	BgerTmpA001672	Scaffold126	KN196616.1	2699708	2703766	NA	NA	NA	436	679	-2.0344892442586	0	0	0	0	NA	NA	NA
BGER001673	BgerTmpA001673	Scaffold126	KN196616.1	2705103	2708586	NA	NA	NA	2216	4905	-1.527277428669	0	1	0	287.026406429391	1	NA	NA
BGER001674	BgerTmpM001674	Scaffold126	KN196616.1	2712690	2716304	NA	NA	NA	585	566	-2.72120725536529	1	0	276.625172890733	0	0	NA	NA
BGER001675	BgerTmpA001675	Scaffold126	KN196616.1	2723679	2725391	NA	NA	NA	283	326	-2.46950277232721	1	0	583.771161704612	0	0	NA	NA
BGER001676	BgerTmpA001676	Scaffold126	KN196616.1	2727579	2728655	NA	NA	NA	139	201	-2.14146206527099	0	0	0	0	NA	NA	NA
BGER001677	BgerTmpA001677	Scaffold126	KN196616.1	2730801	2731622	NA	NA	NA	98	136	-2.20081968659128	0	0	0	0	NA	NA	NA
BGER001678	BgerTmpA001678	Scaffold126	KN196616.1	2735831	2736970	NA	NA	NA	155	209	-2.24233795691976	0	1	0	877.19298245614	1	NA	NA
BGER001679	BgerTmpA001679	Scaffold126	KN196616.1	2743250	2744413	NA	NA	NA	118	211	-1.83511654438107	0	0	0	0	NA	NA	NA
BGER001680	BgerTmpA001680	Scaffold126	KN196616.1	2769911	2770267	NA	NA	NA	33	73	-1.52814224420485	0	0	0	0	NA	NA	NA
BGER001681	BgerTmpA001681	Scaffold126	KN196616.1	2774509	2775579	NA	NA	NA	122	184	-2.08074806523228	1	0	933.706816059757	0	0	NA	NA
BGER001682	BgerTmpA001682	Scaffold126	KN196616.1	2776103	2778934	NA	NA	NA	370	518	-2.18814585655617	1	1	353.107344632768	353.107344632768	0.5	NA	NA
BGER001683	BgerTmpA001683	Scaffold126	KN196616.1	2817171	2819951	NA	NA	NA	228	482	-1.59357336166119	0	0	0	0	NA	NA	NA
BGER001684	BgerTmpA001684	Scaffold126	KN196616.1	2824401	2825393	NA	NA	NA	73	170	-1.45400630646873	0	0	0	0	NA	NA	NA
BGER001685	BgerTmpA001685	Scaffold126	KN196616.1	2825432	2826481	NA	NA	NA	105	147	-2.18814585655617	0	0	0	0	NA	NA	NA
BGER001686	BgerTmpA001686	Scaffold126	KN196616.1	2831922	2832290	NA	NA	NA	64	70	-2.54428966678144	0	0	0	0	NA	NA	NA
BGER001687	BgerTmpA001687	Scaffold126	KN196616.1	2833223	2833897	NA	NA	NA	69	100	-2.13824095072985	0	0	0	0	NA	NA	NA
BGER001688	BgerTmpM001688	Scaffold126	KN196616.1	2837612	2839438	NA	NA	NA	195	251	-2.30935944352525	0	0	0	0	NA	NA	NA
BGER001689	BgerTmpA001689	Scaffold126	KN196616.1	2839466	2839948	NA	NA	NA	149	102	-3.22031586221708	1	0	2070.3933747412	0	0	NA	NA
BGER001690	BgerTmpA001690	Scaffold126	KN196616.1	2840045	2841376	NA	NA	NA	207	249	-2.40705770915765	0	0	0	0	NA	NA	NA
BGER001691	BgerTmpA001691	Scaffold126	KN196616.1	2843596	2844516	NA	NA	NA	131	161	-2.37607880714924	0	0	0	0	NA	NA	NA
BGER001692	BgerTmpA001692	Scaffold126	KN196616.1	2845332	2846674	NA	NA	NA	148	227	-2.05647756206444	0	1	0	744.601638123604	1	NA	NA
BGER001693	BgerTmpM001693	Scaffold126	KN196616.1	2846921	2850469	NA	NA	NA	2465	5274	-1.57626275912712	0	0	0	0	NA	NA	NA
BGER001694	BgerTmpA001694	Scaffold126	KN196616.1	2853813	2854754	NA	NA	NA	109	192	-1.85679450778218	0	0	0	0	NA	NA	NA
BGER001695	BgerTmpM001695	Scaffold126	KN196616.1	2854780	2858736	NA	NA	NA	592	837	-2.17394223680502	2	0	505.433409148345	0	0	NA	NA
BGER001696	BgerTmpA001696	Scaffold126	KN196616.1	2865811	2866287	NA	NA	NA	98	91	-2.78048788764292	0	0	0	0	NA	NA	NA
BGER001697	BgerTmpA001697	Scaffold126	KN196616.1	2866312	2870122	NA	NA	NA	770	1724	-1.51074326021958	2	0	524.796641301496	0	0	NA	NA
BGER001698	BgerTmpA001698	Scaffold126	KN196616.1	2870439	2871263	NA	NA	NA	153	209	-2.22360139433818	0	0	0	0	NA	NA	NA
BGER001699	BgerTmpA001699	Scaffold126	KN196616.1	2871594	2872752	NA	NA	NA	159	236	-2.10381258964892	0	0	0	0	NA	NA	NA
BGER001700	BgerTmpA001700	Scaffold126	KN196616.1	2872819	2873205	NA	NA	NA	93	97	-2.61281865264731	0	0	0	0	NA	NA	NA
BGER001701	BgerTmpM001701	Scaffold126	KN196616.1	2875803	2877172	NA	NA	NA	229	367	-1.99314021898014	2	0	1459.85401459854	0	0	NA	NA
BGER001702	BgerTmpA001702	Scaffold126	KN196616.1	2877399	2877845	NA	NA	NA	64	82	-2.31602067910833	0	0	0	0	NA	NA	NA
BGER001703	BgerTmpM001703	Scaffold126	KN196616.1	2880744	2881758	NA	NA	NA	258	692	-1.25017171151294	0	0	0	0	NA	NA	NA
BGER001704	BgerTmpA001704	Scaffold126	KN196616.1	2882837	2883424	NA	NA	NA	78	111	-2.16455903623855	0	0	0	0	NA	NA	NA
BGER001705	BgerTmpA001705	Scaffold126	KN196616.1	2886824	2888110	NA	NA	NA	233	207	-2.84427187088136	2	0	1554.00155400155	0	0	NA	NA
BGER001706	BgerTmpM001706	Scaffold126	KN196616.1	2888875	2891528	NA	NA	NA	3184	7453	-1.44659175994861	0	0	0	0	NA	NA	NA
BGER001707	BgerTmpA001707	Scaffold126	KN196616.1	2910106	2912154	NA	NA	NA	3562	8036	-1.49978263609474	2	0	976.085895558809	0	0	NA	NA
BGER001708	BgerTmpA001708	Scaffold126	KN196616.1	2918849	2921541	NA	NA	NA	368	570	-2.04231653073132	0	0	0	0	NA	NA	NA
BGER001709	BgerTmpA001709	Scaffold126	KN196616.1	2921545	2924003	NA	NA	NA	336	588	-1.86621776166881	0	0	0	0	NA	NA	NA
BGER001710	BgerTmpA001710	Scaffold126	KN196616.1	2926878	2928686	NA	NA	NA	212	304	-2.15356562484602	0	0	0	0	NA	NA	NA
BGER001711	BgerTmpA001711	Scaffold126	KN196616.1	2933750	2934712	NA	NA	NA	119	160	-2.24646235214699	0	0	0	0	NA	NA	NA
BGER001712	BgerTmpA001712	Scaffold126	KN196616.1	2956840	2957967	NA	NA	NA	152	208	-2.2210604790289	0	0	0	0	NA	NA	NA
BGER001713	BgerTmpM001713	Scaffold126	KN196616.1	2964815	2969082	NA	NA	NA	1000	2711	-1.23474757055079	2	0	468.603561387067	0	0	NA	NA
BGER001714	BgerTmpM001714	Scaffold126	KN196616.1	2969110	2970972	NA	NA	NA	201	336	-1.93230695212658	2	0	1073.53730542136	0	0	NA	NA
BGER001715	BgerTmpA001715	Scaffold126	KN196616.1	2972437	2973195	NA	NA	NA	96	123	-2.31602067910833	0	0	0	0	NA	NA	NA
BGER001716	BgerTmpA001716	Scaffold126	KN196616.1	2977720	2979614	NA	NA	NA	209	295	-2.17636067155809	0	0	0	0	NA	NA	NA
BGER001717	BgerTmpA001717	Scaffold126	KN196616.1	2991909	2995220	NA	NA	NA	404	538	-2.26032180392158	0	0	0	0	NA	NA	NA
BGER001718	BgerTmpA001718	Scaffold126	KN196616.1	2999785	3001568	NA	NA	NA	224	294	-2.28125526094765	0	1	0	560.538116591928	1	NA	NA
BGER001719	BgerTmpA001719	Scaffold126	KN196616.1	3011099	3013183	NA	NA	NA	294	394	-2.2511932091064	2	0	959.232613908873	0	0	NA	NA
BGER001720	Cele-Tmp-comt-2	Scaffold126	KN196616.1	3019791	3020417	NA	NA	NA	95	118	-2.36078524269552	0	0	0	0	NA	NA	NA
BGER001721	BgerTmpA001721	Scaffold126	KN196616.1	3022058	3023275	NA	NA	NA	134	210	-2.02541635651806	0	0	0	0	NA	NA	NA
BGER001722	Dmel-Tmp-mtacp1	Scaffold126	KN196616.1	3024145	3024381	FBpp0304248	FBgn0011361	D	42	60	-2.15899951089665	0	0	0	0	NA	NA	NA
BGER001723	BgerTmpM001723	Scaffold126	KN196616.1	3024405	3026495	NA	NA	NA	225	376	-1.93276502326581	0	1	0	478.240076518412	1	NA	NA
BGER001724	BgerTmpA001724	Scaffold126	KN196616.1	3036898	3040031	NA	NA	NA	489	529	-2.56013942656462	2	1	638.162093171666	319.081046585833	0.333333333333333	NA	NA
BGER001725	BgerTmpA001725	Scaffold126	KN196616.1	3040514	3041752	NA	NA	NA	251	252	-2.66783631417727	0	0	0	0	NA	NA	NA
BGER001726	BgerTmpA001726	Scaffold126	KN196616.1	3044903	3049890	NA	NA	NA	876	972	-2.5235472397218	1	0	200.481154771451	0	0	NA	NA
BGER001727	BgerTmpA001727	Scaffold126	KN196616.1	3050286	3051809	NA	NA	NA	159	274	-1.88842355605024	0	0	0	0	NA	NA	NA
BGER001728	BgerTmpA001728	Scaffold126	KN196616.1	3051852	3052835	NA	NA	NA	182	175	-2.73015621209278	0	0	0	0	NA	NA	NA
BGER001729	BgerTmpA001729	Scaffold126	KN196616.1	3058885	3061488	NA	NA	NA	317	456	-2.14902169970108	0	0	0	0	NA	NA	NA
BGER001730	BgerTmpM001730	Scaffold126	KN196616.1	3079070	3082514	NA	NA	NA	347	524	-2.07894153476722	0	0	0	0	NA	NA	NA
BGER001731	BgerTmpA001731	Scaffold126	KN196616.1	3090864	3091454	NA	NA	NA	95	102	-2.57100295008586	0	0	0	0	NA	NA	NA
BGER001732	BgerTmpM001732	Scaffold126	KN196616.1	3091862	3094513	NA	NA	NA	309	421	-2.22735928856439	1	0	377.073906485671	0	0	NA	NA
BGER001733	BgerTmpA001733	Scaffold126	KN196616.1	3104552	3105490	NA	NA	NA	193	136	-3.17856687974415	0	0	0	0	NA	NA	NA
BGER001734	BgerTmpM001734	Scaffold126	KN196616.1	3127200	3129832	NA	NA	NA	468	703	-2.08655652423728	0	0	0	0	NA	NA	NA
BGER001735	BgerTmpM001735	Scaffold126	KN196616.1	3150878	3153535	NA	NA	NA	2829	7773	-1.21539334422141	1	0	376.222723852521	0	0	NA	NA
BGER001736	BgerTmpA001736	Scaffold126	KN196616.1	3153732	3154592	NA	NA	NA	98	153	-2.03089468514897	0	0	0	0	NA	NA	NA
BGER001737	BgerTmpA001737	Scaffold126	KN196616.1	3161277	3162929	NA	NA	NA	170	301	-1.84934394310441	0	0	0	0	NA	NA	NA
BGER001738	BgerTmpA001738	Scaffold126	KN196616.1	3167787	3168398	NA	NA	NA	79	97	-2.37744058971638	0	0	0	0	NA	NA	NA
BGER001739	BgerTmpK001739	Scaffold126	KN196616.1	3177332	3178627	NA	NA	NA	123	210	-1.90184167139953	0	0	0	0	NA	NA	NA
BGER001740	BgerTmpA001740	Scaffold126	KN196616.1	3181474	3186235	NA	NA	NA	272	520	-1.73866771194829	0	1	0	209.995800083998	1	NA	NA
BGER001741	BgerTmpA001741	Scaffold126	KN196616.1	3207742	3208329	NA	NA	NA	76	88	-2.4620685785327	0	0	0	0	NA	NA	NA
BGER001742	BgerTmpA001742	Scaffold126	KN196616.1	3219545	3225357	NA	NA	NA	3795	3998	-2.59839409728461	1	2	172.028212626871	344.056425253742	0.666666666666667	-2.52300078179949	-17.5246207496396
BGER001743	BgerTmpA001743	Scaffold126	KN196616.1	3226858	3227349	NA	NA	NA	64	94	-2.11898383204877	0	0	0	0	NA	NA	NA
BGER001744	BgerTmpA001744	Scaffold126	KN196616.1	3235668	3236540	NA	NA	NA	149	129	-2.88151394876532	2	0	2290.95074455899	0	0	NA	NA
BGER001745	BgerTmpA001745	Scaffold126	KN196616.1	3239997	3240614	NA	NA	NA	64	135	-1.59675708667558	0	0	0	0	NA	NA	NA
BGER001746	BgerTmpM001746	Scaffold126	KN196616.1	3245300	3249598	NA	NA	NA	709	726	-2.63938876297018	0	0	0	0	NA	NA	NA
BGER001747	BgerTmpA001747	Scaffold126	KN196616.1	3318262	3319134	NA	NA	NA	88	146	-1.94317974348369	2	0	2290.95074455899	0	0	NA	NA
BGER001748	BgerTmpA001748	Scaffold126	KN196616.1	3319960	3327460	NA	NA	NA	407	508	-2.35377298122049	0	1	0	133.31555792561	1	NA	NA
BGER001749	BgerTmpA001749	Scaffold126	KN196616.1	3336468	3337964	NA	NA	NA	193	270	-2.18921412394366	2	0	1336.00534402138	0	0	NA	NA
BGER001750	BgerTmpA001750	Scaffold126	KN196616.1	3341264	3342733	NA	NA	NA	185	210	-2.4907086265766	0	0	0	0	NA	NA	NA
BGER001751	BgerTmpA001751	Scaffold126	KN196616.1	3342822	3343697	NA	NA	NA	57	144	-1.33653769644884	0	1	0	1141.55251141553	1	NA	NA
BGER001752	BgerTmpM001752	Scaffold126	KN196616.1	3353513	3357639	NA	NA	NA	142	154	-2.55653326253619	0	0	0	0	NA	NA	NA
BGER001753	BgerTmpA001753	Scaffold126	KN196616.1	3359087	3359965	NA	NA	NA	189	147	-3.03614276311112	2	0	2275.31285551763	0	0	NA	NA
BGER001754	BgerTmpM001754	Scaffold126	KN196616.1	3362633	3364422	NA	NA	NA	2375	4588	-1.72363480581626	4	0	2234.63687150838	0	0	NA	NA
BGER001755	BgerTmpA001755	Scaffold126	KN196616.1	3380182	3381099	NA	NA	NA	135	142	-2.60064116127256	2	0	2178.64923747277	0	0	NA	NA
BGER001756	BgerTmpA001756	Scaffold126	KN196616.1	3382301	3383050	NA	NA	NA	89	90	-2.65745301836313	0	0	0	0	NA	NA	NA
BGER001757	BgerTmpA001757	Scaffold126	KN196616.1	3388985	3391040	NA	NA	NA	217	223	-2.63422401625058	0	0	0	0	NA	NA	NA
BGER001758	BgerTmpA001758	Scaffold126	KN196616.1	3400067	3401275	NA	NA	NA	143	215	-2.08525117091534	0	0	0	0	NA	NA	NA
BGER001759	BgerTmpM001759	Scaffold126	KN196616.1	3432434	3434453	NA	NA	NA	190	344	-1.81716353735526	0	0	0	0	NA	NA	NA
BGER001760	BgerTmpA001760	Scaffold126	KN196616.1	3438732	3439373	NA	NA	NA	57	93	-1.96730388678312	0	0	0	0	NA	NA	NA
BGER001761	BgerTmpA001761	Scaffold126	KN196616.1	3439859	3441856	NA	NA	NA	214	319	-2.09762705636269	0	1	0	500.5005005005	1	NA	NA
BGER001762	BgerTmpM001762	Scaffold126	KN196616.1	3459663	3463114	NA	NA	NA	1983	4816	-1.39342196919556	0	0	0	0	NA	NA	NA
BGER001763	BgerTmpA001763	Scaffold126	KN196616.1	3463164	3465779	NA	NA	NA	3214	8069	-1.34555272293334	0	0	0	0	NA	NA	NA
BGER001764	BgerTmpA001764	Scaffold126	KN196616.1	3472494	3473975	NA	NA	NA	217	253	-2.45213034147658	0	0	0	0	NA	NA	NA
BGER001765	BgerTmpA001765	Scaffold126	KN196616.1	3488597	3489550	NA	NA	NA	101	191	-1.75435533844246	0	0	0	0	NA	NA	NA
BGER001766	BgerTmpA001766	Scaffold126	KN196616.1	3492698	3497121	NA	NA	NA	1020	925	-2.81461656518159	0	0	0	0	NA	NA	NA
BGER001767	BgerTmpM001767	Scaffold6	KN196496.1	305141	321669	NA	NA	NA	1919	12102	-0.016753810587674	4	17	241.9989110049	1028.49537177083	0.80952380952381	-2.22231324362863	0.727991088258717
BGER001768	BgerTmpM001768	Scaffold6	KN196496.1	823584	826508	NA	NA	NA	551	2711	-0.374871794459857	1	2	341.880341880342	683.760683760684	0.666666666666667	0.298116525689821	1.30533181417919
BGER001769	BgerTmpA001769	Scaffold6	KN196496.1	1022195	1023241	NA	NA	NA	1177	7081	-0.084733887697711	0	0	0	0	NA	4.27753199233254	2.82284715279338
BGER001770	Dmel-Tmp-ocho	Scaffold6	KN196496.1	1096101	1096493	FBpp0301079,FBpp0075373	NA	NA	68	376	-0.206446673299114	0	0	0	0	NA	-2.50871852218203	NA
BGER001771	Dmel-Tmp-hlhmgamma	Scaffold6	KN196496.1	1325373	1327923	FBpp0084329,FBpp0084355	NA	NA	369	2492	0.082038663237194	0	0	0	0	NA	-1.2262529266991	0.0183908579957051
BGER001772	BgerTmpA001772	Scaffold6	KN196496.1	1329243	1339636	NA	NA	NA	5046	16441	-0.969486743629708	5	10	481.046757744853	962.093515489706	0.666666666666667	0.302739958095168	1.14437127015053
BGER001773	BgerTmpM001773	Scaffold6	KN196496.1	1340910	1360799	NA	NA	NA	2542	16477	0.022844972907762	8	9	402.212166918049	452.488687782805	0.529411764705882	3.20524947439633	1.5219646300382
BGER001774	Dmel-Tmp-cg5937	Scaffold6	KN196496.1	1374722	1393146	FBpp0293888	FBgn0029834	A	2690	16382	-0.067139262154672	2	6	108.548168249661	325.644504748982	0.75	2.811737998617	1.55804250370573
BGER001775	BgerTmpM001775	Scaffold6	KN196496.1	1399473	1408249	NA	NA	NA	1522	10005	0.043108219563147	5	9	569.670730317876	1025.40731457218	0.642857142857143	1.45154397203429	2.80004028971527
BGER001776	BgerTmpA001776	Scaffold6	KN196496.1	1444284	1469627	NA	NA	NA	5807	36465	-0.022925228791854	12	36	473.484848484848	1420.45454545455	0.75	2.40141685368002	1.64366233343394
BGER001777	BgerTmpA001777	Scaffold6	KN196496.1	1864996	1865973	NA	NA	NA	176	925	-0.279694746960034	0	0	0	0	NA	-1.12916512265908	-1.85799269690414
BGER001778	BgerTmpA001778	Scaffold6	KN196496.1	2293099	2294008	NA	NA	NA	151	746	-0.368945602796253	0	0	0	0	NA	1.79603884806926	2.01761421096516
BGER001779	BgerTmpA001779	Scaffold32	KN196522.1	410771	411073	NA	NA	NA	98	389	-0.684656182855428	0	0	0	0	NA	NA	NA
BGER001780	BgerTmpA001780	Scaffold32	KN196522.1	414907	415762	NA	NA	NA	212	731	-0.887765542337173	0	1	0	1168.22429906542	1	NA	NA
BGER001781	Hsap-Tmp-ddx20	Scaffold32	KN196522.1	874709	888370	FBpp0076021	FBgn0011802	D	2402	15299	-0.00244338383982201	1	3	73.1957253696384	219.587176108915	0.75	0.542460364260657	1.02387825719376
BGER001782	Dmel-Tmp-cg30394	Scaffold32	KN196522.1	893827	899159	FBpp0071540	FBgn0050394	C	886	5766	0.028619549213477	5	7	937.558597412338	1312.58203637727	0.583333333333333	0.664823217346959	-2.79694759460931
BGER001783	Dmel-Tmp-cg11526	Scaffold32	KN196522.1	1071508	1090887	FBpp0072946	FBgn0035437	D	2801	19119	0.097420494332382	9	63	464.396284829721	3250.77399380805	0.875	-0.167876350338053	-0.83947538735841
BGER001784	Hsap-Tmp-gaa	Scaffold32	KN196522.1	1104280	1125684	NA	NA	NA	4474	31512	0.142691476828512	1	7	46.7180565288484	327.026395701939	0.875	0.0438170907977582	-0.954365560241028
BGER001785	BgerTmpM001785	Scaffold32	KN196522.1	1127343	1141156	NA	NA	NA	2224	14060	-0.013204782490021	0	4	0	289.561314608368	1	0.849052687643794	-0.529798202612954
BGER001786	BgerTmpM001786	Scaffold32	KN196522.1	1198771	1206372	NA	NA	NA	1190	6741	-0.171571632020654	17	40	2236.25361746909	5261.77321757432	0.701754385964912	1.67959890688197	3.70564892842483
BGER001787	Dmel-Tmp-cue	Scaffold32	KN196522.1	1260044	1270405	FBpp0072590	FBgn0011204	D	1487	10323	0.121813061679307	0	3	0	289.519397799653	1	-0.118490548898122	-1.64679623996126
BGER001788	BgerTmpA001788	Scaffold32	KN196522.1	1429231	1429920	NA	NA	NA	122	782	0.00671477601805404	3	0	4347.82608695652	0	0	NA	NA
BGER001789	BgerTmpA001789	Scaffold32	KN196522.1	1540514	1547982	NA	NA	NA	1359	7562	-0.197350290506568	4	6	535.546927299505	803.320390949257	0.6	1.21356930878876	1.09611829058631
BGER001790	BgerTmpM001790	Scaffold32	KN196522.1	1773277	1776087	NA	NA	NA	452	2712	-0.088610183005255	0	3	0	1067.23585912487	1	2.57679989242302	0.716230717118996
BGER001791	BgerTmpA001791	Scaffold32	KN196522.1	1815163	1836375	NA	NA	NA	3798	21399	-0.179341114931335	0	36	0	1697.07254985151	1	2.4607826138035	1.21636023111774
BGER001792	Dmel-Tmp-cg33232	Scaffold32	KN196522.1	1975821	2016983	FBpp0072795	NA	NA	6753	41325	-0.060158326834685	21	188	510.166897456454	4567.20841532444	0.899521531100478	1.03164479638463	0.994322167209291
BGER001793	Dmel-Tmp-zpr1	Scaffold32	KN196522.1	2084516	2102289	FBpp0071277	FBgn0030096	A	1718	10098	-0.11830504281377	12	52	675.143467986947	2925.6216946101	0.8125	-0.534843622599807	0.195932444754339
BGER001794	BgerTmpM001794	Scaffold32	KN196522.1	2129255	2148272	NA	NA	NA	2693	16185	-0.086201453131548	8	66	420.654117152172	3470.39646650542	0.891891891891892	2.49359842671704	0.5912060100249
BGER001795	BgerTmpM001795	Scaffold32	KN196522.1	2149915	2155555	NA	NA	NA	996	6402	0.010732345751088	6	40	1063.64119836908	7090.94132246056	0.869565217391304	2.14955881848091	1.09657154878478
BGER001796	BgerTmpM001796	Scaffold32	KN196522.1	2157304	2160520	NA	NA	NA	500	3204	0.00630146402021103	7	32	2175.94031706559	9947.15573515698	0.82051282051282	2.12306871771433	1.23849286350844
BGER001797	BgerTmpM001797	Scaffold32	KN196522.1	2169009	2176233	NA	NA	NA	1078	7158	0.057626681937467	1	49	138.40830449827	6782.00692041523	0.98	2.79691833911102	2.92275562674024
BGER001798	BgerTmpM001798	Scaffold32	KN196522.1	2180855	2183548	NA	NA	NA	240	1751	0.193500089098627	0	5	0	1855.97624350408	1	1.86429914486359	1.77644866133152
BGER001799	BgerTmpM001799	Scaffold32	KN196522.1	2186328	2189388	NA	NA	NA	477	3247	0.093473529554165	0	22	0	7187.19372754002	1	1.63452022820406	1.20173074796981
BGER001800	BgerTmpM001800	Scaffold32	KN196522.1	2190087	2190978	NA	NA	NA	145	983	0.087565832599234	0	6	0	6726.45739910314	1	1.75724899250162	0.923032175528125
BGER001801	Dmel-Tmp-bruce	Scaffold32	KN196522.1	2192019	2253274	FBpp0304070	FBgn0266717	E	8071	52460	0.026825783716559	32	364	522.397805929215	5942.27504244482	0.919191919191919	0.925886787061674	1.61610588761249
BGER001802	BgerTmpM001802	Scaffold32	KN196522.1	2275773	2285182	NA	NA	NA	1666	10680	0.00687865748295702	1	6	106.269925611052	637.619553666312	0.857142857142857	1.58467358595556	1.07375338077203
BGER001803	BgerTmpM001803	Scaffold32	KN196522.1	2285287	2297068	NA	NA	NA	1977	12809	0.022200388813584	0	13	0	1103.37803428959	1	3.63466247825979	1.3685658610167
BGER001804	BgerTmpA001804	Scaffold32	KN196522.1	2308263	2308997	NA	NA	NA	101	748	0.21511029340943	0	0	0	0	NA	NA	NA
BGER001805	Hsap-Tmp-prpf39	Scaffold32	KN196522.1	2309933	2343359	FBpp0084691	FBgn0039600	E	6134	36465	-0.101960361356184	16	148	478.654979507584	4427.55856044515	0.902439024390244	3.02890053072731	2.01602910668348
BGER001806	BgerTmpM001806	Scaffold32	KN196522.1	2362924	2371514	NA	NA	NA	1254	8719	0.12405264696949	5	41	582.004423233617	4772.43627051566	0.891304347826087	4.19080467834922	-0.87362389141828
BGER001807	Hsap-Tmp-ppp1r21	Scaffold32	KN196522.1	2373121	2390554	FBpp0084028	FBgn0039204	E	2208	15946	0.178809813261135	5	67	286.795916026156	3843.06527475049	0.930555555555556	3.51221015888449	0.350442336192628
BGER001808	Dmel-Tmp-cg13623	Scaffold32	KN196522.1	2409809	2411999	FBpp0084059	FBgn0039205	E	224	2335	0.708279228813009	1	1	456.412596987677	456.412596987677	0.5	-1.17818306981759	-0.818597252022569
BGER001809	BgerTmpA001809	Scaffold32	KN196522.1	2417992	2418360	NA	NA	NA	63	421	0.066823815840068	0	0	0	0	NA	0.361921747738518	0.488638025042187
BGER001810	BgerTmpA001810	Scaffold32	KN196522.1	2440578	2442897	NA	NA	NA	561	3586	0.00273012853317001	1	3	431.034482758621	1293.10344827586	0.75	3.15847986578618	1.20174301027948
BGER001811	Dmel-Tmp-pkc98e	Scaffold32	KN196522.1	2478318	2501993	FBpp0086196,FBpp0086197,FBpp0309085,FBpp0084728	NA	NA	3085	19931	0.018099018257661	25	153	1055.92160837979	6462.24024328434	0.859550561797753	1.70699298725996	2.89161688755814
BGER001812	Dmel-Tmp-cg15831	Scaffold32	KN196522.1	2885193	2919750	FBpp0291465,FBpp0291459	NA	NA	6254	37123	-0.104110505227132	3	30	86.8105793159326	868.105793159326	0.909090909090909	-0.263624228315282	0.0161059569308692
BGER001813	Dmel-Tmp-cg42624	Scaffold32	KN196522.1	2941632	2961671	FBpp0291465,FBpp0291459	NA	NA	2377	15694	0.049426613194184	7	57	349.301397205589	2844.31137724551	0.890625	-0.504680739943286	0.84194328984315
BGER001814	BgerTmpM001814	Scaffold32	KN196522.1	2991931	3007502	NA	NA	NA	4716	18992	-0.663816467064268	16	74	1027.48522989982	4752.11918828667	0.822222222222222	-0.150350543374169	0.717622271124972
BGER001815	Dmel-Tmp-mthl5	Scaffold32	KN196522.1	3028963	3034958	FBpp0081989	FBgn0037960	E	743	6142	0.373701712710866	4	42	667.11140760507	7004.66977985324	0.91304347826087	1.39992545031437	-0.622642915208354
BGER001816	Dmel-Tmp-cg31720	Scaffold32	KN196522.1	3041541	3050959	FBpp0291183	FBgn0051720	B	1393	9147	0.04153070940324	0	59	0	6263.93460027604	1	-2.36060088369304	0.0366286928146242
BGER001817	Hsap-Tmp-aqr	Scaffold32	KN196522.1	3105635	3125315	FBpp0290264	FBgn0051368	E	2603	17738	0.095023451067889	16	79	812.966820791626	4014.02367765866	0.831578947368421	0.0564509870088478	0.0670578198770726
BGER001818	BgerTmpA001818	Scaffold32	KN196522.1	3131084	3141218	NA	NA	NA	1557	9581	-0.052165385569287	0	3	0	296.00394671929	1	-0.079612910105002	0.353568985517228
BGER001819	Hsap-Tmp-ppp2r5c	Scaffold32	KN196522.1	3290409	3316482	FBpp0082978,FBpp0084573	NA	NA	3300	21005	-0.00337782748571	13	93	498.580961877733	3566.77149650993	0.877358490566038	-0.0499554101324074	0.47175168989875
BGER001820	BgerTmpM001820	Scaffold30	KN196520.1	347445	349681	NA	NA	NA	423	3800	0.493697166371949	1	2	447.027268663388	894.054537326777	0.666666666666667	NA	NA
BGER001821	BgerTmpA001821	Scaffold30	KN196520.1	350359	351267	NA	NA	NA	236	2251	0.580134608365903	4	4	4400.4400440044	4400.4400440044	0.5	3.4286306727425	0.863909413836597
BGER001822	BgerTmpM001822	Scaffold30	KN196520.1	769191	776756	NA	NA	NA	1495	8309	-0.199043311112369	4	0	528.680941052075	0	0	1.74229187247506	3.23038692912551
BGER001823	Dmel-Tmp-cg34114	Scaffold30	KN196520.1	796422	805119	FBpp0301098,FBpp0110105,FBpp0111687,FBpp0081648,FBpp0288989	NA	NA	1245	8700	0.131296974941598	13	0	1494.59645895608	0	0	2.15432661974334	2.09249934397693
BGER001824	BgerTmpA001824	Scaffold30	KN196520.1	907466	907813	NA	NA	NA	88	400	-0.489148112588984	0	0	0	0	NA	NA	NA
BGER001825	Hsap-Tmp-samd4b	Scaffold30	KN196520.1	2840800	2864787	FBpp0288542	FBgn0016070	D	4160	25258	-0.071487710238124	12	2	500.250125062531	83.3750208437552	0.142857142857143	-1.50576378782889	-4.646784170121
BGER001826	BgerTmpM001826	Scaffold30	KN196520.1	2906334	2934508	NA	NA	NA	3785	24232	0.00497559419586702	7	2	248.447204968944	70.9849157054126	0.222222222222222	0.439090503013334	0.180827161908806
BGER001827	BgerTmpB001827	Scaffold30	KN196520.1	3303439	3311941	NA	NA	NA	1438	9658	0.074088104006946	10	1	1176.05550982006	117.605550982006	0.0909090909090909	-0.65736273555271	0.72488796328743
BGER001828	BgerTmpA001828	Scaffold64	KN196554.1	957947	958153	NA	NA	NA	54	331	-0.057772779082662	0	0	0	0	NA	NA	NA
BGER001829	Hsap-Tmp-clca1	Scaffold64	KN196554.1	1519833	1530743	NA	NA	NA	1799	11649	0.02136633765174	5	1	458.253139034002	91.6506278068005	0.166666666666667	0.760211416540481	0.370123098965087
BGER001830	BgerTmpM001830	Scaffold64	KN196554.1	1549232	1554693	NA	NA	NA	1041	6013	-0.143457793829761	1	0	183.08311973636	0	0	-4.81256125625438	-2.38319725780702
BGER001831	BgerTmpB001831	Scaffold64	KN196554.1	1581379	1585254	NA	NA	NA	612	4007	0.037346268011735	1	0	257.997936016512	0	0	0.140147711832898	0.436297224933724
BGER001832	BgerTmpA001832	Scaffold64	KN196554.1	1612851	1613446	NA	NA	NA	340	1697	-0.35419277032145	0	1	0	1677.85234899329	1	1.03177838822598	-0.610109288663364
BGER001833	Dmel-Tmp-hyx	Scaffold64	KN196554.1	1618801	1635844	FBpp0081448	FBgn0037657	E	2994	17269	-0.145534267427101	9	7	528.045059845107	410.701713212861	0.4375	0.234317360731345	1.65326971425725
BGER001834	Dmel-Tmp-fs	Scaffold64	KN196554.1	1684753	1690599	FBpp0089409	FBgn0259878	C	904	5901	0.032992096858087	0	0	0	0	NA	0.429311219123428	0.693075437929002
BGER001835	Hsap-Tmp-fst	Scaffold64	KN196554.1	1764170	1764847	FBpp0089409	FBgn0259878	C	171	713	-0.613666932168421	0	0	0	0	NA	-1.39147374525789	1.07950335484286
BGER001836	BgerTmpA001836	Scaffold64	KN196554.1	2094406	2096324	NA	NA	NA	364	1988	-0.224265282362822	0	0	0	0	NA	NA	NA
BGER001837	Hsap-Tmp-aggf1	Scaffold64	KN196554.1	2393677	2403530	FBpp0086500	FBgn0034002	C	1872	11902	-0.00502100084570398	3	4	304.444895473919	405.926527298559	0.571428571428571	0.365130239395953	0.29491395141304
BGER001838	BgerTmpM001838	Scaffold64	KN196554.1	2406330	2411764	NA	NA	NA	961	6310	0.041458985369749	0	1	0	183.992640294388	1	0.821194564273666	1.56408936195244
BGER001839	Hsap-Tmp-wdr76	Scaffold64	KN196554.1	2419705	2421249	NA	NA	NA	255	1760	0.11343359293939	0	0	0	0	NA	-0.19276255845715	-0.041025350111396
BGER001840	BgerTmpM001840	Scaffold64	KN196554.1	2428964	2433872	NA	NA	NA	764	5193	0.091350998325634	2	0	407.414952128743	0	0	1.63164158663215	1.49534333549968
BGER001841	BgerTmpA001841	Scaffold64	KN196554.1	2448135	2449991	NA	NA	NA	339	1920	-0.171823551254237	0	0	0	0	NA	1.04286307076264	-0.796669083101436
BGER001842	BgerTmpA001842	Scaffold64	KN196554.1	2459210	2461066	NA	NA	NA	337	2021	-0.089323858528535	0	0	0	0	NA	NA	-4.07006751356051
BGER001843	BgerTmpA001843	Scaffold64	KN196554.1	2506969	2508828	NA	NA	NA	373	2134	-0.157260043157224	4	1	2150.5376344086	537.634408602151	0.2	7.48483206755367	7.62302301267404
BGER001844	BgerTmpA001844	Scaffold64	KN196554.1	2512210	2512884	NA	NA	NA	94	763	0.347377711430481	0	0	0	0	NA	0.972325977549771	3.19992325511379
BGER001845	Hsap-Tmp-rpp21	Scaffold64	KN196554.1	2529861	2530325	FBpp0070169	FBgn0053082	A	76	591	0.285514123007535	0	0	0	0	NA	-1.29052123888016	-0.362875404517853
BGER001846	BgerTmpM001846	Scaffold64	KN196554.1	2545867	2550901	NA	NA	NA	631	3733	-0.108949085405891	0	3	0	595.829195630586	1	-1.03743264988595	-0.987211845553039
BGER001847	BgerTmpM001847	Scaffold64	KN196554.1	2575493	2583055	NA	NA	NA	1400	7987	-0.161345797212454	2	5	264.445325928864	661.113314822161	0.714285714285714	-0.685415401082538	0.089110844923357
BGER001848	BgerTmpM001848	Scaffold64	KN196554.1	2597110	2602414	NA	NA	NA	814	5570	0.101003944234735	0	0	0	0	NA	0.517441516249674	1.27661614531295
BGER001849	BgerTmpA001849	Scaffold64	KN196554.1	2615594	2615956	NA	NA	NA	96	525	-0.222361571894083	0	1	0	2754.82093663912	1	0.146336013906215	1.09202854043624
BGER001850	BgerTmpM001850	Scaffold64	KN196554.1	2623479	2636487	NA	NA	NA	1826	11523	-0.015814984458413	3	12	230.609577984472	922.438311937889	0.8	0.184657304145357	-0.219077210435532
BGER001851	BgerTmpM001851	Scaffold64	KN196554.1	2876372	2885324	NA	NA	NA	2545	12498	-0.377612999927666	4	8	446.777616441416	893.555232882833	0.666666666666667	1.91909223918085	3.95850870716752
BGER001852	BgerTmpM001852	Scaffold64	KN196554.1	2967652	2977357	NA	NA	NA	1772	10613	-0.091190669057026	6	4	618.174325159695	412.11621677313	0.4	-6.16795789978977	-3.06991391952519
BGER001853	Dmel-Tmp-cg8773	Scaffold64	KN196554.1	3019988	3050288	FBpp0082209,FBpp0082211,FBpp0288476,FBpp0084751,FBpp0084769,FBpp0084770,FBpp0084772,FBpp0271735,FBpp0307706	NA	NA	4203	28888	0.107406280070254	9	22	297.019900333322	726.048645259232	0.709677419354839	-0.391422348925896	-0.213800124553298
BGER001854	BgerTmpM001854	Scaffold64	KN196554.1	3063474	3068875	NA	NA	NA	762	5168	0.088170483474191	2	7	370.233246945576	1295.81636430951	0.777777777777778	-1.15448855226407	-1.53049416847999
BGER001855	BgerTmpM001855	Scaffold64	KN196554.1	3068340	3077015	NA	NA	NA	1369	9096	0.058537123907937	7	8	806.823420931305	922.083909635777	0.533333333333333	0.0709774120438616	0.215183710115497
BGER001856	BgerTmpM001856	Scaffold64	KN196554.1	3083105	3088321	NA	NA	NA	1337	7327	-0.219349533480327	0	4	0	766.72417097949	1	-4.14983062841768	-7.51523460766649
BGER001857	BgerTmpA001857	Scaffold64	KN196554.1	3151545	3163981	NA	NA	NA	1546	9475	-0.057987059705443	35	73	2814.18348476321	5869.58269679183	0.675925925925926	-0.047047471587204	-4.00894170274345
BGER001858	BgerTmpM001858	Scaffold64	KN196554.1	3193611	3204190	NA	NA	NA	4186	13949	-0.937055201084506	10	35	945.179584120983	3308.12854442344	0.777777777777778	4.23205152051418	5.80352635243717
BGER001859	Dmel-Tmp-cg14543	Scaffold64	KN196554.1	3215120	3215629	FBpp0084341	FBgn0039404	E	80	585	0.196792035856993	0	0	0	0	NA	-0.798757356960931	0.588110090721915
BGER001860	BgerTmpM001860	Scaffold64	KN196554.1	3220559	3227608	NA	NA	NA	1190	7514	-0.014953141279947	26	45	3687.94326241135	6382.97872340426	0.633802816901408	0.839540920921513	1.57523619113125
BGER001861	Hsap-Tmp-rnf181	Scaffold64	KN196554.1	3237456	3245986	FBpp0083052	FBgn0038627	E	1116	7505	0.075942360952451	9	39	1054.97596999179	4571.56253663111	0.8125	-0.780757417067588	-0.182864854685433
BGER001862	BgerTmpA001862	Scaffold64	KN196554.1	3265768	3266529	NA	NA	NA	98	798	0.351962408380726	0	0	0	0	NA	2.18997424375278	-0.257507380680454
BGER001863	BgerTmpM001863	Scaffold64	KN196554.1	3290343	3294414	NA	NA	NA	379	2035	-0.248813642743894	0	0	0	0	NA	-0.106259300549355	0.558593550808986
BGER001864	BgerTmpM001864	Scaffold77	KN196567.1	21136	26353	NA	NA	NA	2972	19434	0.035504169251335	2	13	383.288616328095	2491.37600613262	0.866666666666667	-2.09779033956524	NA
BGER001865	Dmel-Tmp-mrn	Scaffold77	KN196567.1	41565	52638	FBpp0075348	FBgn0261109	D	1812	12393	0.10029792180463	6	50	541.809644211667	4515.08036843056	0.892857142857143	-0.545789553955104	-1.30095433972244
BGER001866	BgerTmpA001866	Scaffold77	KN196567.1	64342	64611	NA	NA	NA	78	359	-0.471134868765609	0	1	0	3703.7037037037	1	-1.48442288703189	-1.69031820449981
BGER001867	BgerTmpM001867	Scaffold77	KN196567.1	78294	85287	NA	NA	NA	1194	7098	-0.101962945930272	3	59	428.939090649128	8435.80211609951	0.951612903225806	0.390817665597648	-0.0819023195470657
BGER001868	Dmel-Tmp-tango1	Scaffold77	KN196567.1	85366	135768	FBpp0078925	FBgn0031842	B	5889	42467	0.176674933488586	49	39	972.164355296312	773.76346646033	0.443181818181818	0.741111771500069	1.2932933095343
BGER001869	BgerTmpA001869	Scaffold77	KN196567.1	91009	91374	NA	NA	NA	81	464	-0.155441691483464	1	1	2732.24043715847	2732.24043715847	0.5	NA	NA
BGER001870	BgerTmpA001870	Scaffold77	KN196567.1	142567	143163	NA	NA	NA	96	644	0.072381693667049	0	0	0	0	NA	0.156040526541399	1.40156499885063
BGER001871	Dmel-Tmp-patsas	Scaffold77	KN196567.1	175779	199644	FBpp0079944	FBgn0029137	B	2131	21499	0.661094374199583	18	117	754.211011480768	4902.37157462499	0.866666666666667	1.08224609678744	1.66922336242218
BGER001872	Dmel-Tmp-jhamt	Scaffold77	KN196567.1	210119	227904	FBpp0099678	FBgn0028841	B	2668	16255	-0.066519699333279	14	57	787.135949623299	3204.76779489486	0.802816901408451	5.39333120867994	5.97063753968985
BGER001873	BgerTmpM001873	Scaffold77	KN196567.1	897798	913809	NA	NA	NA	2342	13930	-0.101190406739012	14	1	874.344241818636	62.4531601299026	0.0666666666666667	2.25820994925089	0.457549225784357
BGER001874	BgerTmpM001874	Scaffold77	KN196567.1	1194968	1208056	NA	NA	NA	1515	10099	0.063250062274829	1	1	76.4000305600122	76.4000305600122	0.5	4.10286210459061	1.46881237018563
BGER001875	BgerTmpM001875	Scaffold77	KN196567.1	1257293	1258517	NA	NA	NA	204	1274	-0.030848463441607	0	3	0	2448.97959183673	1	NA	NA
BGER001876	Dmel-Tmp-dac	Scaffold77	KN196567.1	1497686	1498477	FBpp0080433	FBgn0005677	B	127	784	-0.047547526383369	0	1	0	1262.62626262626	1	4.84743293475778	2.70296166151087
BGER001877	BgerTmpM001877	Scaffold77	KN196567.1	1709800	1733537	NA	NA	NA	4079	25384	-0.035940669601297	4	26	168.506192602578	1095.29025191676	0.866666666666667	0.406233537707509	0.782339591397655
BGER001878	BgerTmpM001878	Scaffold77	KN196567.1	1739550	1764870	NA	NA	NA	4061	23549	-0.137813818499842	9	12	355.436199202243	473.914932269658	0.571428571428571	1.10939144954828	0.158005008645904
BGER001879	BgerTmpA001879	Scaffold77	KN196567.1	1794552	1798595	NA	NA	NA	753	4018	-0.257816889665048	2	0	494.559841740851	0	0	0.48145026163069	-0.219379145715889
BGER001880	BgerTmpM001880	Scaffold77	KN196567.1	1842634	1849593	NA	NA	NA	1308	7350	-0.183190974613405	2	1	287.35632183908	143.67816091954	0.333333333333333	0.374071973969095	1.52893059535125
BGER001881	BgerTmpA001881	Scaffold77	KN196567.1	1908485	1915653	NA	NA	NA	1093	6629	-0.073074831872327	10	3	1394.89468545125	418.468405635375	0.230769230769231	NA	NA
BGER001882	Dmel-Tmp-ds	Scaffold77	KN196567.1	2351433	2353940	FBpp0077167,FBpp0077708,FBpp0304968	NA	NA	534	2471	-0.463389320085181	2	2	797.448165869219	797.448165869219	0.5	0.64475403069538	-0.566421008389626
BGER001883	BgerTmpM001883	Scaffold77	KN196567.1	2520587	2531847	NA	NA	NA	1236	8127	0.043471467292384	1	6	88.8020602077968	532.812361246781	0.857142857142857	1.04410172112932	1.51737695539517
BGER001884	Hsap-Tmp-tbc1d15	Scaffold77	KN196567.1	2546031	2567696	FBpp0077784	FBgn0031233	B	5867	25708	-0.542050203361158	3	17	138.46579894766	784.639527370073	0.85	-0.210857544210507	-0.487859626400783
BGER001885	BgerTmpM001885	Scaffold77	KN196567.1	2553778	2555168	NA	NA	NA	206	1171	-0.166547850408415	0	1	0	718.907260963336	1	1.33864738543651	1.93048756501116
BGER001886	Cele-Tmp-tbc-14	Scaffold77	KN196567.1	2571080	2604537	NA	NA	NA	5502	36215	0.044986646808067	13	39	388.546834837707	1165.64050451312	0.75	0.341751418335898	-1.39516455375154
BGER001887	Dmel-Tmp-crok	Scaffold77	KN196567.1	2729868	2741865	FBpp0079924	FBgn0032421	B	1567	7576	-0.400141532730607	5	33	416.736122687115	2750.45840973496	0.868421052631579	-0.958469949879563	-0.357844652106429
BGER001888	BgerTmpM001888	Scaffold77	KN196567.1	2784510	2790618	NA	NA	NA	828	5708	0.111709978250027	3	50	491.078736290719	8184.64560484531	0.943396226415094	-0.398515406089132	0.231853336074551
BGER001889	BgerTmpM001889	Scaffold77	KN196567.1	2792036	2803209	NA	NA	NA	1211	8252	0.094972272465744	3	70	268.480400930732	6264.54268838375	0.958904109589041	-0.155457566348991	1.35852321054016
BGER001890	Dmel-Tmp-ars2	Scaffold77	KN196567.1	2804972	2866171	FBpp0085356	FBgn0033062	C	9158	55605	-0.071462537972284	26	262	424.83660130719	4281.04575163399	0.909722222222222	1.07747489500138	1.20720313644871
BGER001891	BgerTmpA001891	Scaffold77	KN196567.1	2896122	2900213	NA	NA	NA	542	4369	0.337365665363934	0	1	0	244.379276637341	1	1.90284385175153	0.963126198184935
BGER001892	Dmel-Tmp-tram	Scaffold77	KN196567.1	2900687	2914507	FBpp0070162	FBgn0040340	A	1975	13754	0.126354008576879	2	2	144.707329426235	144.707329426235	0.5	-0.389001137937235	-0.480095048735226
BGER001893	BgerTmpM001893	Scaffold77	KN196567.1	2974271	2984512	NA	NA	NA	1648	10164	-0.048892550856275	0	6	0	585.823081429408	1	0.652773004838924	2.44410056597376
BGER001894	BgerTmpA001894	Scaffold77	KN196567.1	3015544	3016680	NA	NA	NA	203	959	-0.433521595893457	0	0	0	0	NA	0.522537392048128	3.13619272683537
BGER001895	BgerTmpM001895	Scaffold77	KN196567.1	3070033	3086853	NA	NA	NA	2169	13384	-0.048165291360333	18	12	1070.09095773141	713.393971820938	0.4	-4.67118837114222	-3.37136575649056
BGER001896	BgerTmpM001896	Scaffold77	KN196567.1	3188351	3191959	NA	NA	NA	457	3373	0.210193564233645	2	3	554.170130229981	831.255195344971	0.6	-4.36644444182991	-1.38059921034153
BGER001897	BgerTmpM001897	Scaffold77	KN196567.1	3201115	3206456	NA	NA	NA	1016	5459	-0.24783638875216	6	39	1123.17484088356	7300.63646574317	0.866666666666667	-1.19733130290784	2.27876369876179
BGER001898	BgerTmpM001898	Scaffold77	KN196567.1	3207166	3208555	NA	NA	NA	173	1336	0.275503381110916	2	13	1438.84892086331	9352.51798561151	0.866666666666667	-2.87452575289573	1.33400654108777
BGER001899	BgerTmpM001899	Scaffold77	KN196567.1	3238028	3248143	NA	NA	NA	1213	7462	-0.052589874030142	2	66	197.706603400554	6524.31791221827	0.970588235294118	-1.6317092486214	-0.162188679714274
BGER001900	Dmel-Tmp-cg32982	Scaffold69	KN196559.1	1809	18182	FBpp0290262	FBgn0052982	B	2900	18780	0.021499573912429	2	1	122.144863808477	61.0724319042384	0.333333333333333	-1.60417004679912	0.230657402125729
BGER001901	BgerTmpM001901	Scaffold69	KN196559.1	51947	53006	NA	NA	NA	198	1123	-0.16978709140542	0	1	0	943.396226415094	1	-0.851858222241427	0.719371532028342
BGER001902	Dmel-Tmp-kap3	Scaffold69	KN196559.1	481322	537413	FBpp0288393	FBgn0028421	A	9346	58922	-0.017187225180702	93	17	1657.99044427013	303.073522070884	0.154545454545455	2.28586356969409	0.948926903616142
BGER001903	Dmel-Tmp-sytalpha	Scaffold69	KN196559.1	559224	602957	FBpp0292346	FBgn0261089	B	8998	59611	0.054329619581584	99	13	2263.68500480176	297.251566287099	0.116071428571429	2.78104605134468	3.3679410892955
BGER001904	Dmel-Tmp-hel25e	Scaffold69	KN196559.1	1252079	1267644	FBpp0078754	FBgn0014189	B	2891	19336	0.068076180562121	51	14	3276.37157908262	899.396119748169	0.215384615384615	0.0963263101976214	1.61790229540632
BGER001905	Hsap-Tmp-c9orf16	Scaffold69	KN196559.1	1277832	1279384	FBpp0070348	FBgn0026088	A	191	1728	0.503885990401308	2	2	1287.83000643915	1287.83000643915	0.5	-0.513360819807882	-0.251107253596645
BGER001906	Dmel-Tmp-cg12177	Scaffold69	KN196559.1	1309086	1326687	FBpp0073643,FBpp0079964,FBpp0073677	NA	NA	2692	17517	0.02843271817691	48	22	2726.96284513124	1249.85797068515	0.314285714285714	-0.968883832707481	-2.88878196894221
BGER001907	Dmel-Tmp-cg4751	Scaffold69	KN196559.1	1370761	1384479	FBpp0079789	FBgn0032348	B	2552	15864	-0.037516335262433	6	18	437.349661054013	1312.04898316204	0.75	1.00485588408279	1.44804512789308
BGER001908	BgerTmpM001908	Scaffold69	KN196559.1	1397175	1400836	NA	NA	NA	625	4164	0.062469290023556	0	4	0	1092.29929000546	1	-0.301968696251399	-1.63153016955919
BGER001909	Dmel-Tmp-kkv	Scaffold69	KN196559.1	1619627	1646538	FBpp0078442,FBpp0306214	NA	NA	3960	26145	0.04939005104082	70	122	2601.07015457788	4533.2936979786	0.635416666666667	-7.26399690034473	-3.16054238561349
BGER001910	BgerTmpM001910	Scaffold69	KN196559.1	1731703	1733758	NA	NA	NA	313	1627	-0.295592994986502	1	2	486.381322957198	972.762645914397	0.666666666666667	NA	-10.8619172438605
BGER001911	BgerTmpM001911	Scaffold69	KN196559.1	1741100	1749573	NA	NA	NA	1408	8336	-0.107864740085201	7	59	826.056171819684	6962.47344819448	0.893939393939394	-5.22225777111048	-11.1015032982179
BGER001912	BgerTmpM001912	Scaffold69	KN196559.1	1756000	1764136	NA	NA	NA	1511	8487	-0.183821666773832	10	65	1228.95416000983	7988.2020400639	0.866666666666667	-6.80448796094019	-12.2767179287883
BGER001913	BgerTmpA001913	Scaffold69	KN196559.1	2777895	2778962	NA	NA	NA	150	1062	0.150176676581861	0	0	0	0	NA	-2.13941177501441	-1.46389602288718
BGER001914	BgerTmpA001914	Scaffold69	KN196559.1	2802844	2819440	NA	NA	NA	3059	18533	-0.074608261493418	32	2	1928.0592878231	120.503705488944	0.0588235294117647	0.786051727337445	2.17351602188432
BGER001915	BgerTmpM001915	Scaffold69	KN196559.1	2876704	2881621	NA	NA	NA	822	5184	-0.01671726452347	9	1	1830.01220008133	203.334688897926	0.1	-2.51677510867406	-0.228142332881187
BGER001916	Dmel-Tmp-cg31759	Scaffold69	KN196559.1	2907445	2908164	FBpp0288678	FBgn0051759	B	87	794	0.516479017567818	0	0	0	0	NA	-1.6117994363794	-0.83723808939065
BGER001917	BgerTmpM001917	Scaffold69	KN196559.1	2925463	2932618	NA	NA	NA	1293	7144	-0.207562878415443	6	3	838.457238680827	419.228619340414	0.333333333333333	0.445870868519724	1.5831700521477
BGER001918	BgerTmpA001918	Scaffold69	KN196559.1	2957092	2958674	NA	NA	NA	255	1664	0.032513597555823	3	0	1895.13581806696	0	0	0.398144511132225	1.77078111869432
BGER001919	Dmel-Tmp-oli	Scaffold69	KN196559.1	3009622	3025576	FBpp0080539	FBgn0032651	B	2184	15201	0.125548789597434	4	3	250.705108116578	188.028831087433	0.428571428571429	3.70390051342041	5.62602354484797
BGER001920	BgerTmpM001920	Scaffold69	KN196559.1	3055902	3057578	NA	NA	NA	290	1800	-0.039700582524309	0	0	0	0	NA	2.90272757793173	5.20287644158433
BGER001921	BgerTmpA001921	Scaffold44	KN196534.1	539008	539766	NA	NA	NA	143	836	-0.126084888423918	0	0	0	0	NA	-9.19736822678489	NA
BGER001922	BgerTmpA001922	Scaffold44	KN196534.1	569016	569864	NA	NA	NA	206	1110	-0.243729249672162	0	0	0	0	NA	-5.62608831548309	NA
BGER001923	BgerTmpA001923	Scaffold44	KN196534.1	633578	634408	NA	NA	NA	224	898	-0.670355971042869	5	5	6016.84717208183	6016.84717208183	0.5	-7.34503847334502	0.81116191997555
BGER001924	Dmel-Tmp-cg16800	Scaffold44	KN196534.1	654856	655647	FBpp0271953	FBgn0032462	B	161	885	-0.214955916870669	1	1	1262.62626262626	1262.62626262626	0.5	-13.312785362059	NA
BGER001925	BgerTmpA001925	Scaffold44	KN196534.1	671581	672987	NA	NA	NA	303	1534	-0.333663899696429	2	1	1421.46410803127	710.732054015636	0.333333333333333	-10.7981758975184	NA
BGER001926	BgerTmpA001926	Scaffold44	KN196534.1	870566	871057	NA	NA	NA	107	696	0.027903825721169	0	0	0	0	NA	NA	NA
BGER001927	BgerTmpM001927	Scaffold44	KN196534.1	877384	881951	NA	NA	NA	755	4066	-0.24451101809412	6	8	1313.48511383538	1751.31348511384	0.571428571428571	-14.2472003178855	-3.01514483174673
BGER001928	BgerTmpA001928	Scaffold44	KN196534.1	1268784	1270502	NA	NA	NA	285	2037	0.163839472187372	0	2	0	1163.46713205352	1	1.79970680101341	2.88648884711217
BGER001929	BgerTmpM001929	Scaffold44	KN196534.1	1823406	1840417	NA	NA	NA	2956	17348	-0.12052151000946	21	19	1234.42276040442	1116.85868798495	0.475	0.81157520736263	3.26244878728363
BGER001930	BgerTmpM001930	Scaffold44	KN196534.1	1927934	1940091	NA	NA	NA	2252	12534	-0.197004518018377	15	4	1233.75555189998	329.001480506662	0.210526315789474	1.30047937154224	2.16683868914769
BGER001931	BgerTmpM001931	Scaffold44	KN196534.1	1982511	2027897	NA	NA	NA	9295	55302	-0.100767797431491	3	17	66.0982219578293	374.556591094366	0.85	2.43211297786919	5.52109352920396
BGER001932	BgerTmpA001932	Scaffold44	KN196534.1	2099212	2101098	NA	NA	NA	2442	13968	-0.157582325084375	1	0	529.941706412295	0	0	0.570600691433804	3.76345442500277
BGER001933	BgerTmpM001933	Scaffold44	KN196534.1	2216565	2226195	NA	NA	NA	1586	9803	-0.045742131785781	10	1	1038.31377842384	103.831377842384	0.0909090909090909	2.84959838452798	5.35743809144115
BGER001934	BgerTmpM001934	Scaffold44	KN196534.1	2319348	2322685	NA	NA	NA	662	3623	-0.221291000080342	4	4	1198.3223487118	1198.3223487118	0.5	3.42970372116034	4.98056850438382
BGER001935	Dmel-Tmp-cg3253	Scaffold44	KN196534.1	3059026	3079763	FBpp0072160	FBgn0041706	C	9046	32956	-0.808383437261775	22	36	1060.85447005497	1735.94367827177	0.620689655172414	0.23566024055086	1.38991816291352
BGER001936	Hsap-Tmp-rrp8	Scaffold44	KN196534.1	3174386	3176522	FBpp0085693	FBgn0034422	C	451	3139	0.125533006600323	1	0	467.945718296678	0	0	0.644667300384404	0.156273820859515
BGER001937	Hsap-Tmp-med25	Scaffold44	KN196534.1	3188288	3235350	NA	NA	NA	8989	59322	0.048762020177931	3	5	63.7443426895863	106.24057114931	0.625	-0.362021872250213	0.333297279226256
BGER001938	BgerTmpM001938	Scaffold78	KN196568.1	46132	56867	NA	NA	NA	1882	10456	-0.199580170659515	0	0	0	0	NA	2.19815274173479	1.44043067618789
BGER001939	BgerTmpM001939	Scaffold78	KN196568.1	103079	120030	NA	NA	NA	3814	26197	0.106452175725957	0	5	0	294.950448324681	1	1.63669015195021	2.26529011192273
BGER001940	Dmel-Tmp-fas2	Scaffold78	KN196568.1	135991	142972	FBpp0070633	FBgn0000635	A	1090	7120	0.03397642246306	0	0	0	0	NA	1.46907558254818	-0.566051324910509
BGER001941	BgerTmpM001941	Scaffold78	KN196568.1	282496	283799	NA	NA	NA	74	1422	1.59067970026406	0	0	0	0	NA	1.55953582843423	5.15089167670572
BGER001942	BgerTmpA001942	Scaffold78	KN196568.1	939814	940476	NA	NA	NA	1013	6605	0.03135170360664	0	4	0	6033.18250377074	1	5.05392238642129	1.01217989613058
BGER001943	Dmel-Tmp-pyd3	Scaffold78	KN196568.1	1431341	1433755	FBpp0081276	FBgn0037513	E	398	2280	-0.155379195217957	0	0	0	0	NA	-0.271747385315676	-3.14992079014559
BGER001944	BgerTmpM001944	Scaffold78	KN196568.1	1563057	1600884	NA	NA	NA	8900	47946	-0.244039464646042	2	2	52.8708892883578	52.8708892883578	0.5	0.520444614641136	0.475658515741192
BGER001945	Dmel-Tmp-cg2247	Scaffold78	KN196568.1	1682931	1686494	FBpp0073381	FBgn0030320	A	575	3521	-0.059221317695018	0	0	0	0	NA	0.422410573237651	1.30068625534303
BGER001946	BgerTmpM001946	Scaffold78	KN196568.1	1696849	1702422	NA	NA	NA	886	5984	0.082158887606207	0	0	0	0	NA	0.182405373609694	0.756648101799504
BGER001947	BgerTmpM001947	Scaffold78	KN196568.1	1713523	1759215	NA	NA	NA	8525	54817	0.011278952186128	3	5	65.6555708751888	109.425951458648	0.625	0.63901596077139	-0.0613170511143014
BGER001948	BgerTmpA001948	Scaffold78	KN196568.1	1768337	1768948	NA	NA	NA	89	684	0.268546400193088	0	0	0	0	NA	NA	NA
BGER001949	BgerTmpA001949	Scaffold78	KN196568.1	1787398	1790823	NA	NA	NA	629	3674	-0.127352979494351	0	0	0	0	NA	-1.81177593557908	-0.640002255964299
BGER001950	BgerTmpM001950	Scaffold78	KN196568.1	1827821	1828576	NA	NA	NA	80	431	-0.243956719524676	0	0	0	0	NA	-1.51347700061898	-0.604009286117296
BGER001951	Dmel-Tmp-rps19a	Scaffold78	KN196568.1	1860266	1862899	FBpp0309135	FBgn0010412	A	421	3007	0.162860045781195	0	1	0	379.650721336371	1	-1.65424897670423	-1.30446236064523
BGER001952	Hsap-Tmp-cog7	Scaffold78	KN196568.1	1892291	1905053	FBpp0084875	FBgn0051040	E	1737	11544	0.058900862054394	1	0	78.3514847606362	0	0	0.777079906715214	1.5007373750625
BGER001953	BgerTmpA001953	Scaffold78	KN196568.1	1905443	1907490	NA	NA	NA	305	2171	0.157905894438484	0	1	0	488.28125	1	2.0113036868001	1.99587752828983
BGER001954	BgerTmpM001954	Scaffold78	KN196568.1	1908640	1914271	NA	NA	NA	878	5871	0.06774072808619	0	0	0	0	NA	-0.521530541293685	0.131887002689618
BGER001955	BgerTmpM001955	Scaffold78	KN196568.1	1933752	1940989	NA	NA	NA	1152	7624	0.052834718741218	0	0	0	0	NA	-1.10255395182784	-1.31931124327557
BGER001956	BgerTmpM001956	Scaffold78	KN196568.1	2019883	2026839	NA	NA	NA	2078	10439	-0.344856726972217	0	11	0	1581.14129653586	1	0.789576091032615	3.04795708474416
BGER001957	BgerTmpM001957	Scaffold78	KN196568.1	2035430	2040414	NA	NA	NA	1002	5268	-0.279199846665106	0	0	0	0	NA	-1.32321474171413	-3.19014003962903
BGER001958	BgerTmpA001958	Scaffold78	KN196568.1	2051946	2053326	NA	NA	NA	235	1239	-0.27512915815081	0	0	0	0	NA	-1.61925478742736	-3.7344932381597
BGER001959	BgerTmpM001959	Scaffold78	KN196568.1	2102867	2115119	NA	NA	NA	2253	13111	-0.13271417566119	2	3	163.225332571615	244.837998857423	0.6	0.965980970672176	1.24435321536406
BGER001960	BgerTmpA001960	Scaffold78	KN196568.1	2160904	2164734	NA	NA	NA	830	5633	0.089147546278849	0	3	0	783.085356303837	1	-0.392712717617159	-0.350640261396337
BGER001961	BgerTmpA001961	Scaffold78	KN196568.1	2165214	2166131	NA	NA	NA	258	1860	0.176286966845728	0	1	0	1089.32461873638	1	3.27812164923893	2.25415332464114
BGER001962	Hsap-Tmp-kansl3	Scaffold78	KN196568.1	2176060	2199083	FBpp0302789	FBgn0033897	C	4874	31650	0.025454659753314	2	5	86.8658790826963	217.164697706741	0.714285714285714	0.26739087740467	0.819190170738867
BGER001963	BgerTmpM001963	Scaffold78	KN196568.1	2200265	2200766	NA	NA	NA	55	578	0.719993285249607	0	0	0	0	NA	-0.390579406422033	1.77960256871817
BGER001964	BgerTmpM001964	Scaffold78	KN196568.1	2206338	2228382	NA	NA	NA	4456	32749	0.204057032703561	2	9	90.7235200725788	408.255840326605	0.818181818181818	1.34401519643712	2.79594193154483
BGER001965	BgerTmpM001965	Scaffold78	KN196568.1	2236828	2241452	NA	NA	NA	526	3773	0.169004711791396	0	0	0	0	NA	-0.131554266763423	-1.21720686659136
BGER001966	BgerTmpM001966	Scaffold78	KN196568.1	2259226	2265873	NA	NA	NA	1715	10883	-0.007776861541401	0	0	0	0	NA	-0.5748962062825	-0.754076879837535
BGER001967	Dmel-Tmp-spd-2	Scaffold78	KN196568.1	2266944	2275003	FBpp0075122	FBgn0027500	D	1685	8695	-0.306135247601683	0	0	0	0	NA	-0.204854300261894	-0.391791565521587
BGER001968	BgerTmpM001968	Scaffold78	KN196568.1	2284428	2296275	NA	NA	NA	1969	12349	-0.024713480410486	0	1	0	84.4024307900068	1	-3.51863576208849	-1.11382562040743
BGER001969	Dmel-Tmp-cg13624	Scaffold78	KN196568.1	2350122	2352273	FBpp0110092	FBgn0039209	E	361	2245	-0.036927980985074	0	0	0	0	NA	2.34515532273166	-0.928795700108004
BGER001970	BgerTmpA001970	Scaffold78	KN196568.1	2397385	2398551	NA	NA	NA	142	1169	0.367739411300563	0	0	0	0	NA	0.984414221249047	-1.11913009467799
BGER001971	Dmel-Tmp-letm1	Scaffold78	KN196568.1	2400383	2406358	FBpp0072254	FBgn0019886	C	901	6267	0.124603298248314	0	0	0	0	NA	0.253412660112431	0.160847039746913
BGER001972	BgerTmpM001972	Scaffold78	KN196568.1	2425160	2433685	NA	NA	NA	1376	8726	-0.00873268005201	0	0	0	0	NA	0.0582736618343691	0.717214943937498
BGER001973	BgerTmpA001973	Scaffold78	KN196568.1	2457118	2519272	NA	NA	NA	11888	72838	-0.058387395658567	2	4	32.1776204649666	64.3552409299332	0.666666666666667	2.11246104880922	0.183013946621668
BGER001974	BgerTmpA001974	Scaffold78	KN196568.1	2575415	2592660	NA	NA	NA	2651	19004	0.168121852817173	1	1	57.9844601646759	57.9844601646759	0.5	0.598407232995783	0.012836498514586
BGER001975	BgerTmpM001975	Scaffold78	KN196568.1	2618462	2634567	NA	NA	NA	7044	43676	-0.041198762730477	0	4	0	248.35465044083	1	1.81366867330314	2.05308840267237
BGER001976	BgerTmpM001976	Scaffold78	KN196568.1	2649061	2671608	NA	NA	NA	5353	30340	-0.17077115590701	1	3	44.3498314706404	133.049494411921	0.75	1.89380514622137	2.39999087816165
BGER001977	Hsap-Tmp-tcerg1	Scaffold78	KN196568.1	2676326	2710401	FBpp0292135	FBgn0261641	E	7112	45874	0.015776796213089	4	11	117.384669562155	322.807841295927	0.733333333333333	2.15436063185287	3.68103066381028
BGER001978	Hsap-Tmp-ppapdc1a	Scaffold78	KN196568.1	2732430	2769037	FBpp0078338	FBgn0037341	E	15412	30514	-1.68815546342506	0	1	0	27.3164335664336	1	-0.15263297132184	0.119852078937845
BGER001979	BgerTmpM001979	Scaffold78	KN196568.1	2783061	2803207	NA	NA	NA	7860	46201	-0.118249822854162	1	2	49.6351814165881	99.2703628331762	0.666666666666667	0.0738240145413814	1.11123129379275
BGER001980	BgerTmpA001980	Scaffold78	KN196568.1	2791961	2793970	NA	NA	NA	3654	18599	-0.325896167805789	1	0	497.512437810945	0	0	9.13154891187001	0.53097949239105
BGER001981	Dmel-Tmp-ccap	Scaffold78	KN196568.1	3087360	3103131	FBpp0083726	FBgn0039007	E	2461	15184	-0.048337349163462	2	1	126.806999746386	63.403499873193	0.333333333333333	3.09140464914282	4.56628122052823
BGER001982	BgerTmpM001982	Scaffold78	KN196568.1	3139827	3140338	NA	NA	NA	131	728	-0.199201045065166	0	0	0	0	NA	3.4286306727425	0.863909413836597
BGER001983	BgerTmpA001983	Scaffold78	KN196568.1	3163779	3165471	NA	NA	NA	542	2306	-0.584544927428511	2	0	1181.33490844654	0	0	1.14200253268287	1.97632567071523
BGER001984	Hsap-Tmp-wdr24	Scaffold39	KN196529.1	24229	38790	FBpp0303329	FBgn0027518	E	2437	15872	0.029733090937123	7	4	480.703200109875	274.687542919929	0.363636363636364	0.772220232168968	0.251555968854366
BGER001985	BgerTmpA001985	Scaffold39	KN196529.1	26264	26602	NA	NA	NA	80	494	-0.047133547029096	0	1	0	2949.85250737463	1	NA	NA
BGER001986	BgerTmpA001986	Scaffold39	KN196529.1	178038	178289	NA	NA	NA	48	545	0.831577235216718	0	0	0	0	NA	NA	NA
BGER001987	BgerTmpA001987	Scaffold39	KN196529.1	1165525	1166310	NA	NA	NA	795	5046	-0.00745924292182898	0	1	0	1272.26463104326	1	-0.552372451917473	-0.904086610735502
BGER001988	BgerTmpM001988	Scaffold39	KN196529.1	2055261	2057036	NA	NA	NA	588	5337	0.50856826742554	3	6	1689.18918918919	3378.37837837838	0.666666666666667	NA	NA
BGER001989	BgerTmpA001989	Scaffold39	KN196529.1	2057040	2057939	NA	NA	NA	201	1410	0.136855072380816	2	0	2222.22222222222	0	0	3.75170859631689	1.17740464284254
BGER001990	BgerTmpM001990	Scaffold39	KN196529.1	2058997	2061552	NA	NA	NA	820	6080	0.21680282509909	5	4	1956.18153364632	1564.94522691706	0.444444444444444	NA	NA
BGER001991	BgerTmpA001991	Scaffold43	KN196533.1	77892	86792	NA	NA	NA	2272	5323	-1.44529595230561	18	8	2022.24469160768	898.775418492304	0.307692307692308	1.95411896014976	-0.59476740590168
BGER001992	Hsap-Tmp-lepre1	Scaffold43	KN196533.1	1416711	1424111	NA	NA	NA	5691	17090	-1.08717437129554	0	0	0	0	NA	-1.86417467639119	-2.22596039257159
BGER001993	BgerTmpA001993	Scaffold43	KN196533.1	1425180	1430549	NA	NA	NA	427	1372	-0.98960017717409	1	1	186.219739292365	186.219739292365	0.5	1.24356577252986	3.18417884259361
BGER001994	BgerTmpM001994	Scaffold43	KN196533.1	1504366	1520231	NA	NA	NA	2676	8360	-1.03014785739963	11	1	693.30644144712	63.0278583133745	0.0833333333333333	-1.63401114155187	-0.353694978837297
BGER001995	BgerTmpA001995	Scaffold43	KN196533.1	1952004	1952273	NA	NA	NA	65	157	-1.40131974786324	0	0	0	0	NA	-0.398940633764828	-0.28133825094623
BGER001996	BgerTmpA001996	Scaffold43	KN196533.1	1963963	1965918	NA	NA	NA	242	993	-0.636786013472632	0	0	0	0	NA	NA	NA
BGER001997	BgerTmpM001997	Scaffold43	KN196533.1	2025533	2026358	NA	NA	NA	190	857	-0.50027689794486	0	1	0	1210.65375302663	1	2.20812634795387	-0.516694220882375
BGER001998	BgerTmpA001998	Scaffold43	KN196533.1	2071471	2075312	NA	NA	NA	1020	4346	-0.582453661403987	3	3	780.843310775638	780.843310775638	0.5	2.44794328856287	4.21943291401512
BGER001999	BgerTmpM001999	Scaffold43	KN196533.1	2152479	2158292	NA	NA	NA	669	1879	-1.18368573294782	3	0	515.995872033024	0	0	-1.46310648529701	0.0212583610454683
[truncated: 26,142 more rows]
